# Supplementary material for: PecanPy: a fast, efficient and parallelized Python implementation of node2vec
Source: Bioinformatics. 2021 Mar 24;37(19):3377–9. doi: 10.1093/bioinformatics/btab202 (PMC8504639; doi:10.1093/bioinformatics/btab202)
Supplement: btab202_Supplementary_Data [file btab202_supplementary_data.zip]

Archive with 3 entries (3 files):
- PecanPy_Supplement_R1.pdf
- TableS4_all-runtimes.tsv
- TableS5_wilcoxon-statistics.tsv
