# Supplementary material for: PecanPy: a fast, efficient and parallelized Python implementation of node2vec
Source: Bioinformatics. 2021 Mar 24;37(19):3377–9. doi: 10.1093/bioinformatics/btab202 (PMC8504639; doi:10.1093/bioinformatics/btab202)
Supplement: btab202_Supplementary_Data [file btab202_supplementary_data.zip › TableS5_wilcoxon-statistics.tsv]

<!DOCTYPE html>
<html lang="en" data-color-mode="light" data-light-theme="light" data-dark-theme="dark">
<head>
<meta charset="utf-8">
<link rel="dns-prefetch" href="https://github.githubassets.com">
<link rel="dns-prefetch" href="https://avatars.githubusercontent.com">
<link rel="dns-prefetch" href="https://github-cloud.s3.amazonaws.com">
<link rel="dns-prefetch" href="https://user-images.githubusercontent.com/">
<link crossorigin="anonymous" media="all" integrity="sha512-bvmPnIfSXuQ7bosV8Ys+XNjZ7wqcfxwStr1JGjt4ibr/TK0ycsQZAYi4/4aziAgybJgv2/5+bw4lJF7CRSRs/g==" rel="stylesheet" href="https://github.githubassets.com/assets/frameworks-6ef98f9c87d25ee43b6e8b15f18b3e5c.css" />
<link crossorigin="anonymous" media="all" integrity="sha512-AlH6sUJvk90TnPJ2ZFUdLkcCgs4+wDdZ2K+R8q6z/6ObMisxDy+ZD1c+6qQoDZzDMFtQzgNHoXDfKxr9TCk1Nw==" rel="stylesheet" href="https://github.githubassets.com/assets/behaviors-0251fab1426f93dd139cf27664551d2e.css" />
<link crossorigin="anonymous" media="all" integrity="sha512-lUQtLBNfnPZGNrXZBdqsCclZ51MHfv5fM9S8DzawNSMbKNvMypo/v/ITnXoiXnuLeirFG84yqiWUsFWuyBoo/g==" rel="stylesheet" href="https://github.githubassets.com/assets/github-95442d2c135f9cf64636b5d905daac09.css" />
<script crossorigin="anonymous" defer="defer" integrity="sha512-8K2vvwbW+6H27Nad5ydg8PA2/aMD/LKq+EiK9s0U0hhVZxCI2tWBsYk9beAtisRw2j+Or5k2/F+6dk02nmj/PA==" type="application/javascript" src="https://github.githubassets.com/assets/environment-f0adafbf.js"></script>
<script crossorigin="anonymous" defer="defer" integrity="sha512-uegmzg6YcTlTw7auMhvPV/UsnZ1KDIdAWhaEI/R8dHN24lz0HyO2tGwv0e2gdPoMXA6AzXeJng5gP77sAU3AgA==" type="application/javascript" src="https://github.githubassets.com/assets/chunk-frameworks-b9e826ce.js"></script>
<script crossorigin="anonymous" defer="defer" integrity="sha512-QXxaMILp0DfaYUxUog6M69IOSK5od+MvC5CmNNsq0/QEE1oBJ9p85IQtyXIHCUaix0dF6sueet58Mpo0TOr/zg==" type="application/javascript" src="https://github.githubassets.com/assets/chunk-vendor-417c5a30.js"></script>
<script crossorigin="anonymous" defer="defer" integrity="sha512-rgQAjOPwcGvfcLHvGy+bY9V+kCoI6kBssVpnNL5FYlM4245ONAmGh8zs9n4lUvIRLfi6XmaUzuB0WINS2s0WWQ==" type="application/javascript" src="https://github.githubassets.com/assets/behaviors-ae04008c.js"></script>
<script crossorigin="anonymous" defer="defer" integrity="sha512-evfy6RyDyXvLuaEEFaUaIlw9dSRgvKkF3rMeUELkvXq7sGEK/43vTg+3EE6E8nOsjpuPyYQjgS8bxzqkTjlZag==" type="application/javascript" data-module-id="./chunk-contributions-spider-graph.js" data-src="https://github.githubassets.com/assets/chunk-contributions-spider-graph-7af7f2e9.js"></script>
<script crossorigin="anonymous" defer="defer" integrity="sha512-obMR8mPKx8OvqRe34LgnUcxeJ1qujiA4ND3H6UX13ExMlA/WfHLjEzXRmgGRcRvN/8J1nzc+Z+jgz/PLTFy6zg==" type="application/javascript" data-module-id="./chunk-drag-drop.js" data-src="https://github.githubassets.com/assets/chunk-drag-drop-a1b311f2.js"></script>
<script crossorigin="anonymous" defer="defer" integrity="sha512-V4eZZUWgD9RSVrXzWPGn+vP/9+D0oCITMcifb0ktnwvLUUuXHtwiPWXiu4CYxU4zzC1k6DMTDCZG/GQi0QOJpA==" type="application/javascript" data-module-id="./chunk-edit.js" data-src="https://github.githubassets.com/assets/chunk-edit-57879965.js"></script>
<script crossorigin="anonymous" defer="defer" integrity="sha512-TGnbT/6B5dxVwEk7iOlwSY9mfqhfq8m05ec+KjdlfEwoieq73iBeyidClQUSmFa2snukwzF9peY8c7FJf9FARA==" type="application/javascript" data-module-id="./chunk-emoji-picker-element.js" data-src="https://github.githubassets.com/assets/chunk-emoji-picker-element-4c69db4f.js"></script>
<script crossorigin="anonymous" defer="defer" integrity="sha512-NwYkwzxETzKUYRXumHDsBIuggkh86KmJ1WrwWZW5wTvVPf047+wOmOHI5b4D65bfdtd3WbXJ7k+3ZWoxpIaqcA==" type="application/javascript" data-module-id="./chunk-insights-graph.js" data-src="https://github.githubassets.com/assets/chunk-insights-graph-370624c3.js"></script>
<script crossorigin="anonymous" defer="defer" integrity="sha512-FrgE/rf7iPI/rYtbUZnmUu7DATKUTwSFoOvztvKKOAfNL25SFfJ65gUzEd0E0GnjlWoCIzFOJYv+irUJ0vEecA==" type="application/javascript" data-module-id="./chunk-jump-to.js" data-src="https://github.githubassets.com/assets/chunk-jump-to-16b804fe.js"></script>
<script crossorigin="anonymous" defer="defer" integrity="sha512-tcH4xCRuMBAh1PruDaiwGnRIbHlF6bGLhxyCQ16uqok1cV5QFMguVPWJtN9KI0jGQOgN+Pha3+uOUXhXdfK/qw==" type="application/javascript" data-module-id="./chunk-profile-pins-element.js" data-src="https://github.githubassets.com/assets/chunk-profile-pins-element-b5c1f8c4.js"></script>
<script crossorigin="anonymous" defer="defer" integrity="sha512-E+H+wAtjiqutBvn2cnXzDIvmasIhYiS7i7JzOfFUwo+Ej8zT54OrJtP//RhwixnypgOpCF4JvqzYy6zOtORDmg==" type="application/javascript" data-module-id="./chunk-runner-groups.js" data-src="https://github.githubassets.com/assets/chunk-runner-groups-13e1fec0.js"></script>
<script crossorigin="anonymous" defer="defer" integrity="sha512-U+Pp1bYuA3fRqhike5Go//O/vsExaZLz00lrIby+rZ88yf03nQHz3wLZR9paWkakpD7TH5nS6AUpabCc7OFWpg==" type="application/javascript" data-module-id="./chunk-sortable-behavior.js" data-src="https://github.githubassets.com/assets/chunk-sortable-behavior-53e3e9d5.js"></script>
<script crossorigin="anonymous" defer="defer" integrity="sha512-QBwrFY4kzAVN0nZmTYJLeEhi5bQ+42rE8h1g384XeZb7n62BykcUICACtaDQ473aIrRf38RSR7WDfNEIVuSlTA==" type="application/javascript" data-module-id="./chunk-tweetsodium.js" data-src="https://github.githubassets.com/assets/chunk-tweetsodium-401c2b15.js"></script>
<script crossorigin="anonymous" defer="defer" integrity="sha512-wTiR0OTWRXem3tK60//Fv7PTDh1X8HtuH6lFldt3DQ/VbwoB2KFNLNASYsfuKhZxXF12km7x0kHMrHD95PnvXw==" type="application/javascript" data-module-id="./chunk-user-status-submit.js" data-src="https://github.githubassets.com/assets/chunk-user-status-submit-c13891d0.js"></script>
<script crossorigin="anonymous" defer="defer" integrity="sha512-uda4MPgQkL7W8ffEGe8IE8avFYKg/5Ej0krtvSjBOf9Pvj8l0DToYMxD72UEVIt6e2wwznxCh/FvuUXO/AXaVA==" type="application/javascript" src="https://github.githubassets.com/assets/repositories-b9d6b830.js"></script>
<script crossorigin="anonymous" defer="defer" integrity="sha512-jfjW7iOzRCv0UYvp4JbQP1SqFifZZiocKQkFoQ9I4ESotg6/A9EhemttPmQtCmSGcY0VlzhlBsvyWJENZz7r0Q==" type="application/javascript" src="https://github.githubassets.com/assets/diffs-8df8d6ee.js"></script>
<meta name="viewport" content="width=device-width">
<title>PecanPy_benchmarks/wilcoxon_statistics.tsv at main · krishnanlab/PecanPy_benchmarks</title>
<meta name="description" content="Contribute to krishnanlab/PecanPy_benchmarks development by creating an account on GitHub.">
<link rel="search" type="application/opensearchdescription+xml" href="/opensearch.xml" title="GitHub">
<link rel="fluid-icon" href="https://github.com/fluidicon.png" title="GitHub">
<meta property="fb:app_id" content="1401488693436528">
<meta name="apple-itunes-app" content="app-id=1477376905" />
<meta name="twitter:image:src" content="https://avatars.githubusercontent.com/u/20442816?s=400&amp;v=4" /><meta name="twitter:site" content="@github" /><meta name="twitter:card" content="summary" /><meta name="twitter:title" content="krishnanlab/PecanPy_benchmarks" /><meta name="twitter:description" content="Contribute to krishnanlab/PecanPy_benchmarks development by creating an account on GitHub…
<meta property="og:image" content="https://avatars.githubusercontent.com/u/20442816?s=400&amp;v=4" /><meta property="og:site_name" content="GitHub" /><meta property="og:type" content="object" /><meta property="og:title" content="krishnanlab/PecanPy_benchmarks" /><meta property="og:url" content="https://github.com/krishnanlab/PecanPy_benchmarks" /><meta property="og:description" content="Contribut…
<link rel="assets" href="https://github.githubassets.com/">
<link rel="shared-web-socket" href="wss://alive.github.com/_sockets/u/36778645/ws?session=eyJ2IjoiVjMiLCJ1IjozNjc3ODY0NSwicyI6NTkwMDAwMTI2LCJjIjozMTg4MTQzMDQ1LCJ0IjoxNjEyMjIyODczfQ==--920dbc95f85a0704d74f1d42b9e67c0ef6a69d74064dc8f5d6ece0e52df0dc91" data-refresh-url="/_alive">
<link rel="shared-web-socket-src" href="/socket-worker-5029ae85.js">
<link rel="sudo-modal" href="/sessions/sudo_modal">
<meta name="request-id" content="DA01:6B84:256E763:33CF3EA:60189197" data-pjax-transient="true" /><meta name="html-safe-nonce" content="1a06454472a321db20e5c6ee86b907525c29d9d7f3070cc9ce551794681ebcef" data-pjax-transient="true" /><meta name="visitor-payload" content="eyJyZWZlcnJlciI6Imh0dHBzOi8vZ2l0aHViLmNvbS9rcmlzaG5hbmxhYi9QZWNhblB5X2JlbmNobWFya3MvdHJlZS9tYWluL3Jlc3VsdCIsInJlcXVlc3RfaWQiOiJEQT…
<meta name="hovercard-subject-tag" content="repository:310495466" data-pjax-transient>
<meta name="github-keyboard-shortcuts" content="repository,source-code" data-pjax-transient="true" />
<meta name="selected-link" value="repo_source" data-pjax-transient>
<meta name="google-site-verification" content="c1kuD-K2HIVF635lypcsWPoD4kilo5-jA_wBFyT4uMY">
<meta name="google-site-verification" content="KT5gs8h0wvaagLKAVWq8bbeNwnZZK1r1XQysX3xurLU">
<meta name="google-site-verification" content="ZzhVyEFwb7w3e0-uOTltm8Jsck2F5StVihD0exw2fsA">
<meta name="google-site-verification" content="GXs5KoUUkNCoaAZn7wPN-t01Pywp9M3sEjnt_3_ZWPc">
<meta name="octolytics-host" content="collector.githubapp.com" /><meta name="octolytics-app-id" content="github" /><meta name="octolytics-event-url" content="https://collector.githubapp.com/github-external/browser_event" /><meta name="octolytics-actor-id" content="36778645" /><meta name="octolytics-actor-login" content="RemyLau" /><meta name="octolytics-actor-hash" content="ea97609c04b1bf48c2f54d…
<meta name="analytics-location" content="/&lt;user-name&gt;/&lt;repo-name&gt;/blob/show" data-pjax-transient="true" />
<meta name="optimizely-datafile" content="{&quot;version&quot;: &quot;4&quot;, &quot;rollouts&quot;: [], &quot;typedAudiences&quot;: [], &quot;anonymizeIP&quot;: true, &quot;projectId&quot;: &quot;16737760170&quot;, &quot;variables&quot;: [], &quot;featureFlags&quot;: [], &quot;experiments&quot;: [], &quot;audiences&quot;: [{&quot;conditions&quot;: &quot;[\&quot;or\&quot;, {\&quot;match\&quot;: \…
<!-- To prevent page flashing, the optimizely JS needs to be loaded in the
<head> tag before the DOM renders -->
<script crossorigin="anonymous" defer="defer" integrity="sha512-VJrqSK702Mzl9EQxm2OvFxKaumGptgVdeJS2rsaLvVlOdR4HEu3ZFjtV83kMKdYRelUnxxaAFw0wthkpdEUafw==" type="application/javascript" src="https://github.githubassets.com/assets/optimizely-549aea48.js"></script>
<meta name="hostname" content="github.com">
<meta name="user-login" content="RemyLau">
<meta name="expected-hostname" content="github.com">
<meta name="js-proxy-site-detection-payload" content="MWExYzg0NThhOTk0ZTY3ZTRkMjQ2OTU1ZjZlMzM3ZmM0ZWM0MjY2N2YxNzg3NTlmMGVjYzRiZWY3YmUwZTlkMHx7InJlbW90ZV9hZGRyZXNzIjoiOTguMjA5LjYxLjE1MCIsInJlcXVlc3RfaWQiOiJEQTAxOjZCODQ6MjU2RTc2MzozM0NGM0VBOjYwMTg5MTk3IiwidGltZXN0YW1wIjoxNjEyMjIyODczLCJob3N0IjoiZ2l0aHViLmNvbSJ9">
<meta name="enabled-features" content="MARKETPLACE_PENDING_INSTALLATIONS,JS_HTTP_CACHE_HEADERS,ACTIONS_SHORT_SHA_WARNING,TASK_LIST_AUTOCOMPLETE,MULTI_WORD_SUGGESTER">
<meta http-equiv="x-pjax-version" content="14a590b617c6cf0353d9b96bcb970f413f7e2215f30fdd4c0b37b10430c13929">
<link href="https://github.com/krishnanlab/PecanPy_benchmarks/commits/main.atom?token=AIYTFFJ4WKSRFB3LD55R5IN6ERZJS" rel="alternate" title="Recent Commits to PecanPy_benchmarks:main" type="application/atom+xml">
<meta name="go-import" content="github.com/krishnanlab/PecanPy_benchmarks git https://github.com/krishnanlab/PecanPy_benchmarks.git">
<meta name="octolytics-dimension-user_id" content="20442816" /><meta name="octolytics-dimension-user_login" content="krishnanlab" /><meta name="octolytics-dimension-repository_id" content="310495466" /><meta name="octolytics-dimension-repository_nwo" content="krishnanlab/PecanPy_benchmarks" /><meta name="octolytics-dimension-repository_public" content="false" /><meta name="octolytics-dimension-re…
<link rel="canonical" href="https://github.com/krishnanlab/PecanPy_benchmarks/blob/main/result/wilcoxon_statistics.tsv" data-pjax-transient>
<meta name="browser-stats-url" content="https://api.github.com/_private/browser/stats">
<meta name="browser-errors-url" content="https://api.github.com/_private/browser/errors">
<meta name="browser-optimizely-client-errors-url" content="https://api.github.com/_private/browser/optimizely_client/errors">
<link rel="mask-icon" href="https://github.githubassets.com/pinned-octocat.svg" color="#000000">
<link rel="alternate icon" class="js-site-favicon" type="image/png" href="https://github.githubassets.com/favicons/favicon.png">
<link rel="icon" class="js-site-favicon" type="image/svg+xml" href="https://github.githubassets.com/favicons/favicon.svg">
<meta name="theme-color" content="#1e2327">
<meta name="color-scheme" content="light dark">
<link rel="manifest" href="/manifest.json" crossOrigin="use-credentials">
</head>
<body class="logged-in env-production page-responsive page-blob">
<div class="position-relative js-header-wrapper ">
<a href="#start-of-content" class="p-3 bg-blue text-white show-on-focus js-skip-to-content">Skip to content</a>
<span class="progress-pjax-loader width-full js-pjax-loader-bar Progress position-fixed">
<span style="background-color: #79b8ff;width: 0%;" class="Progress-item progress-pjax-loader-bar "></span>
</span>
<header class="Header js-details-container Details px-3 px-md-4 px-lg-5 flex-wrap flex-md-nowrap" role="banner" >
<div class="Header-item mt-n1 mb-n1 d-none d-md-flex">
<a class="Header-link " href="https://github.com/" data-hotkey="g d"
aria-label="Homepage " data-ga-click="Header, go to dashboard, icon:logo">
<svg class="octicon octicon-mark-github v-align-middle" height="32" viewBox="0 0 16 16" version="1.1" width="32" aria-hidden="true"><path fill-rule="evenodd" d="M8 0C3.58 0 0 3.58 0 8c0 3.54 2.29 6.53 5.47 7.59.4.07.55-.17.55-.38 0-.19-.01-.82-.01-1.49-2.01.37-2.53-.49-2.69-.94-.09-.23-.48-.94-.82-1.13-.28-.15-.68-.52-.01-.53.63-.01 1.08.58 1.23.82.72 1.21 1.87.87 2.33.66.07-.52.28-.87.51-1.07-1.…
</a>
</div>
<div class="Header-item d-md-none">
<button class="Header-link btn-link js-details-target" type="button" aria-label="Toggle navigation" aria-expanded="false">
<svg height="24" class="octicon octicon-three-bars" viewBox="0 0 16 16" version="1.1" width="24" aria-hidden="true"><path fill-rule="evenodd" d="M1 2.75A.75.75 0 011.75 2h12.5a.75.75 0 110 1.5H1.75A.75.75 0 011 2.75zm0 5A.75.75 0 011.75 7h12.5a.75.75 0 110 1.5H1.75A.75.75 0 011 7.75zM1.75 12a.75.75 0 100 1.5h12.5a.75.75 0 100-1.5H1.75z"></path></svg>
</button>
</div>
<div class="Header-item Header-item--full flex-column flex-md-row width-full flex-order-2 flex-md-order-none mr-0 mr-md-3 mt-3 mt-md-0 Details-content--hidden-not-important d-md-flex">
<div class="header-search flex-auto js-site-search position-relative flex-self-stretch flex-md-self-auto mb-3 mb-md-0 mr-0 mr-md-3 scoped-search site-scoped-search js-jump-to"
role="combobox"
aria-owns="jump-to-results"
aria-label="Search or jump to"
aria-haspopup="listbox"
aria-expanded="false"
>
<div class="position-relative">
<!-- '"` --><!-- </textarea></xmp> --></option></form><form class="js-site-search-form" role="search" aria-label="Site" data-scope-type="Repository" data-scope-id="310495466" data-scoped-search-url="/krishnanlab/PecanPy_benchmarks/search" data-owner-scoped-search-url="/orgs/krishnanlab/search" data-unscoped-search-url="/search" action="/krishnanlab/PecanPy_benchmarks/search" accept-charset="UTF-8…
<label class="form-control input-sm header-search-wrapper p-0 js-chromeless-input-container header-search-wrapper-jump-to position-relative d-flex flex-justify-between flex-items-center">
<input type="text"
class="form-control input-sm header-search-input jump-to-field js-jump-to-field js-site-search-focus js-site-search-field is-clearable"
data-hotkey="s,/"
name="q"
value=""
placeholder="Search or jump to…"
data-unscoped-placeholder="Search or jump to…"
data-scoped-placeholder="Search or jump to…"
autocapitalize="off"
aria-autocomplete="list"
aria-controls="jump-to-results"
aria-label="Search or jump to…"
data-jump-to-suggestions-path="/_graphql/GetSuggestedNavigationDestinations"
spellcheck="false"
autocomplete="off"
>
<input type="hidden" value="/dXTqx7bj9YMsgZflMes1sapTU6K6w/meM3ueN6xEcP583dHfrl0Dfdm/9Yg8THr8lrz2XsvT2hcBh3mQ8ESpg==" data-csrf="true" class="js-data-jump-to-suggestions-path-csrf" />
<input type="hidden" class="js-site-search-type-field" name="type" >
<img src="https://github.githubassets.com/images/search-key-slash.svg" alt="" class="mr-2 header-search-key-slash">
<div class="Box position-absolute overflow-hidden d-none jump-to-suggestions js-jump-to-suggestions-container">
<ul class="d-none js-jump-to-suggestions-template-container">
<li class="d-flex flex-justify-start flex-items-center p-0 f5 navigation-item js-navigation-item js-jump-to-suggestion" role="option">
<a tabindex="-1" class="no-underline d-flex flex-auto flex-items-center jump-to-suggestions-path js-jump-to-suggestion-path js-navigation-open p-2" href="" data-item-type="suggestion">
<div class="jump-to-octicon js-jump-to-octicon flex-shrink-0 mr-2 text-center d-none">
<svg height="16" width="16" class="octicon octicon-repo flex-shrink-0 js-jump-to-octicon-repo d-none" title="Repository" aria-label="Repository" viewBox="0 0 16 16" version="1.1" role="img"><path fill-rule="evenodd" d="M2 2.5A2.5 2.5 0 014.5 0h8.75a.75.75 0 01.75.75v12.5a.75.75 0 01-.75.75h-2.5a.75.75 0 110-1.5h1.75v-2h-8a1 1 0 00-.714 1.7.75.75 0 01-1.072 1.05A2.495 2.495 0 012 11.5v-9zm10.5-1V9…
<svg height="16" width="16" class="octicon octicon-project flex-shrink-0 js-jump-to-octicon-project d-none" title="Project" aria-label="Project" viewBox="0 0 16 16" version="1.1" role="img"><path fill-rule="evenodd" d="M1.75 0A1.75 1.75 0 000 1.75v12.5C0 15.216.784 16 1.75 16h12.5A1.75 1.75 0 0016 14.25V1.75A1.75 1.75 0 0014.25 0H1.75zM1.5 1.75a.25.25 0 01.25-.25h12.5a.25.25 0 01.25.25v12.5a.25.2…
<svg height="16" width="16" class="octicon octicon-search flex-shrink-0 js-jump-to-octicon-search d-none" title="Search" aria-label="Search" viewBox="0 0 16 16" version="1.1" role="img"><path fill-rule="evenodd" d="M11.5 7a4.499 4.499 0 11-8.998 0A4.499 4.499 0 0111.5 7zm-.82 4.74a6 6 0 111.06-1.06l3.04 3.04a.75.75 0 11-1.06 1.06l-3.04-3.04z"></path></svg>
</div>
<img class="avatar mr-2 flex-shrink-0 js-jump-to-suggestion-avatar d-none" alt="" aria-label="Team" src="" width="28" height="28">
<div class="jump-to-suggestion-name js-jump-to-suggestion-name flex-auto overflow-hidden text-left no-wrap css-truncate css-truncate-target">
</div>
<div class="border rounded-1 flex-shrink-0 bg-gray px-1 text-gray-light ml-1 f6 d-none js-jump-to-badge-search">
<span class="js-jump-to-badge-search-text-default d-none" aria-label="in this repository">
In this repository
</span>
<span class="js-jump-to-badge-search-text-global d-none" aria-label="in all of GitHub">
All GitHub
</span>
<span aria-hidden="true" class="d-inline-block ml-1 v-align-middle">↵</span>
</div>
<div aria-hidden="true" class="border rounded-1 flex-shrink-0 bg-gray px-1 text-gray-light ml-1 f6 d-none d-on-nav-focus js-jump-to-badge-jump">
Jump to
<span class="d-inline-block ml-1 v-align-middle">↵</span>
</div>
</a>
</li>
</ul>
<ul class="d-none js-jump-to-no-results-template-container">
<li class="d-flex flex-justify-center flex-items-center f5 d-none js-jump-to-suggestion p-2">
<span class="text-gray">No suggested jump to results</span>
</li>
</ul>
<ul id="jump-to-results" role="listbox" class="p-0 m-0 js-navigation-container jump-to-suggestions-results-container js-jump-to-suggestions-results-container">
<li class="d-flex flex-justify-start flex-items-center p-0 f5 navigation-item js-navigation-item js-jump-to-scoped-search d-none" role="option">
<a tabindex="-1" class="no-underline d-flex flex-auto flex-items-center jump-to-suggestions-path js-jump-to-suggestion-path js-navigation-open p-2" href="" data-item-type="scoped_search">
<div class="jump-to-octicon js-jump-to-octicon flex-shrink-0 mr-2 text-center d-none">
<svg height="16" width="16" class="octicon octicon-repo flex-shrink-0 js-jump-to-octicon-repo d-none" title="Repository" aria-label="Repository" viewBox="0 0 16 16" version="1.1" role="img"><path fill-rule="evenodd" d="M2 2.5A2.5 2.5 0 014.5 0h8.75a.75.75 0 01.75.75v12.5a.75.75 0 01-.75.75h-2.5a.75.75 0 110-1.5h1.75v-2h-8a1 1 0 00-.714 1.7.75.75 0 01-1.072 1.05A2.495 2.495 0 012 11.5v-9zm10.5-1V9…
<svg height="16" width="16" class="octicon octicon-project flex-shrink-0 js-jump-to-octicon-project d-none" title="Project" aria-label="Project" viewBox="0 0 16 16" version="1.1" role="img"><path fill-rule="evenodd" d="M1.75 0A1.75 1.75 0 000 1.75v12.5C0 15.216.784 16 1.75 16h12.5A1.75 1.75 0 0016 14.25V1.75A1.75 1.75 0 0014.25 0H1.75zM1.5 1.75a.25.25 0 01.25-.25h12.5a.25.25 0 01.25.25v12.5a.25.2…
<svg height="16" width="16" class="octicon octicon-search flex-shrink-0 js-jump-to-octicon-search d-none" title="Search" aria-label="Search" viewBox="0 0 16 16" version="1.1" role="img"><path fill-rule="evenodd" d="M11.5 7a4.499 4.499 0 11-8.998 0A4.499 4.499 0 0111.5 7zm-.82 4.74a6 6 0 111.06-1.06l3.04 3.04a.75.75 0 11-1.06 1.06l-3.04-3.04z"></path></svg>
</div>
<img class="avatar mr-2 flex-shrink-0 js-jump-to-suggestion-avatar d-none" alt="" aria-label="Team" src="" width="28" height="28">
<div class="jump-to-suggestion-name js-jump-to-suggestion-name flex-auto overflow-hidden text-left no-wrap css-truncate css-truncate-target">
</div>
<div class="border rounded-1 flex-shrink-0 bg-gray px-1 text-gray-light ml-1 f6 d-none js-jump-to-badge-search">
<span class="js-jump-to-badge-search-text-default d-none" aria-label="in this repository">
In this repository
</span>
<span class="js-jump-to-badge-search-text-global d-none" aria-label="in all of GitHub">
All GitHub
</span>
<span aria-hidden="true" class="d-inline-block ml-1 v-align-middle">↵</span>
</div>
<div aria-hidden="true" class="border rounded-1 flex-shrink-0 bg-gray px-1 text-gray-light ml-1 f6 d-none d-on-nav-focus js-jump-to-badge-jump">
Jump to
<span class="d-inline-block ml-1 v-align-middle">↵</span>
</div>
</a>
</li>
<li class="d-flex flex-justify-start flex-items-center p-0 f5 navigation-item js-navigation-item js-jump-to-owner-scoped-search d-none" role="option">
<a tabindex="-1" class="no-underline d-flex flex-auto flex-items-center jump-to-suggestions-path js-jump-to-suggestion-path js-navigation-open p-2" href="" data-item-type="owner_scoped_search">
<div class="jump-to-octicon js-jump-to-octicon flex-shrink-0 mr-2 text-center d-none">
<svg height="16" width="16" class="octicon octicon-repo flex-shrink-0 js-jump-to-octicon-repo d-none" title="Repository" aria-label="Repository" viewBox="0 0 16 16" version="1.1" role="img"><path fill-rule="evenodd" d="M2 2.5A2.5 2.5 0 014.5 0h8.75a.75.75 0 01.75.75v12.5a.75.75 0 01-.75.75h-2.5a.75.75 0 110-1.5h1.75v-2h-8a1 1 0 00-.714 1.7.75.75 0 01-1.072 1.05A2.495 2.495 0 012 11.5v-9zm10.5-1V9…
<svg height="16" width="16" class="octicon octicon-project flex-shrink-0 js-jump-to-octicon-project d-none" title="Project" aria-label="Project" viewBox="0 0 16 16" version="1.1" role="img"><path fill-rule="evenodd" d="M1.75 0A1.75 1.75 0 000 1.75v12.5C0 15.216.784 16 1.75 16h12.5A1.75 1.75 0 0016 14.25V1.75A1.75 1.75 0 0014.25 0H1.75zM1.5 1.75a.25.25 0 01.25-.25h12.5a.25.25 0 01.25.25v12.5a.25.2…
<svg height="16" width="16" class="octicon octicon-search flex-shrink-0 js-jump-to-octicon-search d-none" title="Search" aria-label="Search" viewBox="0 0 16 16" version="1.1" role="img"><path fill-rule="evenodd" d="M11.5 7a4.499 4.499 0 11-8.998 0A4.499 4.499 0 0111.5 7zm-.82 4.74a6 6 0 111.06-1.06l3.04 3.04a.75.75 0 11-1.06 1.06l-3.04-3.04z"></path></svg>
</div>
<img class="avatar mr-2 flex-shrink-0 js-jump-to-suggestion-avatar d-none" alt="" aria-label="Team" src="" width="28" height="28">
<div class="jump-to-suggestion-name js-jump-to-suggestion-name flex-auto overflow-hidden text-left no-wrap css-truncate css-truncate-target">
</div>
<div class="border rounded-1 flex-shrink-0 bg-gray px-1 text-gray-light ml-1 f6 d-none js-jump-to-badge-search">
<span class="js-jump-to-badge-search-text-default d-none" aria-label="in this organization">
In this organization
</span>
<span class="js-jump-to-badge-search-text-global d-none" aria-label="in all of GitHub">
All GitHub
</span>
<span aria-hidden="true" class="d-inline-block ml-1 v-align-middle">↵</span>
</div>
<div aria-hidden="true" class="border rounded-1 flex-shrink-0 bg-gray px-1 text-gray-light ml-1 f6 d-none d-on-nav-focus js-jump-to-badge-jump">
Jump to
<span class="d-inline-block ml-1 v-align-middle">↵</span>
</div>
</a>
</li>
<li class="d-flex flex-justify-start flex-items-center p-0 f5 navigation-item js-navigation-item js-jump-to-global-search d-none" role="option">
<a tabindex="-1" class="no-underline d-flex flex-auto flex-items-center jump-to-suggestions-path js-jump-to-suggestion-path js-navigation-open p-2" href="" data-item-type="global_search">
<div class="jump-to-octicon js-jump-to-octicon flex-shrink-0 mr-2 text-center d-none">
<svg height="16" width="16" class="octicon octicon-repo flex-shrink-0 js-jump-to-octicon-repo d-none" title="Repository" aria-label="Repository" viewBox="0 0 16 16" version="1.1" role="img"><path fill-rule="evenodd" d="M2 2.5A2.5 2.5 0 014.5 0h8.75a.75.75 0 01.75.75v12.5a.75.75 0 01-.75.75h-2.5a.75.75 0 110-1.5h1.75v-2h-8a1 1 0 00-.714 1.7.75.75 0 01-1.072 1.05A2.495 2.495 0 012 11.5v-9zm10.5-1V9…
<svg height="16" width="16" class="octicon octicon-project flex-shrink-0 js-jump-to-octicon-project d-none" title="Project" aria-label="Project" viewBox="0 0 16 16" version="1.1" role="img"><path fill-rule="evenodd" d="M1.75 0A1.75 1.75 0 000 1.75v12.5C0 15.216.784 16 1.75 16h12.5A1.75 1.75 0 0016 14.25V1.75A1.75 1.75 0 0014.25 0H1.75zM1.5 1.75a.25.25 0 01.25-.25h12.5a.25.25 0 01.25.25v12.5a.25.2…
<svg height="16" width="16" class="octicon octicon-search flex-shrink-0 js-jump-to-octicon-search d-none" title="Search" aria-label="Search" viewBox="0 0 16 16" version="1.1" role="img"><path fill-rule="evenodd" d="M11.5 7a4.499 4.499 0 11-8.998 0A4.499 4.499 0 0111.5 7zm-.82 4.74a6 6 0 111.06-1.06l3.04 3.04a.75.75 0 11-1.06 1.06l-3.04-3.04z"></path></svg>
</div>
<img class="avatar mr-2 flex-shrink-0 js-jump-to-suggestion-avatar d-none" alt="" aria-label="Team" src="" width="28" height="28">
<div class="jump-to-suggestion-name js-jump-to-suggestion-name flex-auto overflow-hidden text-left no-wrap css-truncate css-truncate-target">
</div>
<div class="border rounded-1 flex-shrink-0 bg-gray px-1 text-gray-light ml-1 f6 d-none js-jump-to-badge-search">
<span class="js-jump-to-badge-search-text-default d-none" aria-label="in this repository">
In this repository
</span>
<span class="js-jump-to-badge-search-text-global d-none" aria-label="in all of GitHub">
All GitHub
</span>
<span aria-hidden="true" class="d-inline-block ml-1 v-align-middle">↵</span>
</div>
<div aria-hidden="true" class="border rounded-1 flex-shrink-0 bg-gray px-1 text-gray-light ml-1 f6 d-none d-on-nav-focus js-jump-to-badge-jump">
Jump to
<span class="d-inline-block ml-1 v-align-middle">↵</span>
</div>
</a>
</li>
<li class="d-flex flex-justify-center flex-items-center p-0 f5 js-jump-to-suggestion">
<svg viewBox="0 0 16 16" fill="none" style="box-sizing: content-box; color: var(--color-icon-primary);" class="m-3" width="32" height="32">
<circle cx="8" cy="8" r="7" stroke="currentColor" stroke-opacity="0.25" stroke-width="2" vector-effect="non-scaling-stroke" />
<path d="M15 8a7.002 7.002 0 00-7-7" stroke="currentColor" stroke-width="2" stroke-linecap="round" vector-effect="non-scaling-stroke">
<animateTransform attributeName="transform" type="rotate" from="0 8 8" to="360 8 8" dur="1s" repeatCount="indefinite" />
</path>
</svg>
</li>
</ul>
</div>
</label>
</form> </div>
</div>
<nav class="d-flex flex-column flex-md-row flex-self-stretch flex-md-self-auto" aria-label="Global">
<a class="Header-link py-md-3 d-block d-md-none py-2 border-top border-md-top-0 border-white-fade-15" data-ga-click="Header, click, Nav menu - item:dashboard:user" aria-label="Dashboard" href="/dashboard">
Dashboard
</a>
<a class="js-selected-navigation-item Header-link mt-md-n3 mb-md-n3 py-2 py-md-3 mr-0 mr-md-3 border-top border-md-top-0 border-white-fade-15" data-hotkey="g p" data-ga-click="Header, click, Nav menu - item:pulls context:user" aria-label="Pull requests you created" data-selected-links="/pulls /pulls/assigned /pulls/mentioned /pulls" href="/pulls">
Pull<span class="d-inline d-md-none d-lg-inline"> request</span>s
</a>
<a class="js-selected-navigation-item Header-link mt-md-n3 mb-md-n3 py-2 py-md-3 mr-0 mr-md-3 border-top border-md-top-0 border-white-fade-15" data-hotkey="g i" data-ga-click="Header, click, Nav menu - item:issues context:user" aria-label="Issues you created" data-selected-links="/issues /issues/assigned /issues/mentioned /issues" href="/issues">
Issues
</a>
<div class="d-flex position-relative">
<a class="js-selected-navigation-item Header-link flex-auto mt-md-n3 mb-md-n3 py-2 py-md-3 mr-0 mr-md-3 border-top border-md-top-0 border-white-fade-15" data-ga-click="Header, click, Nav menu - item:marketplace context:user" data-octo-click="marketplace_click" data-octo-dimensions="location:nav_bar" data-selected-links=" /marketplace" href="/marketplace">
Marketplace
</a> </div>
<a class="js-selected-navigation-item Header-link mt-md-n3 mb-md-n3 py-2 py-md-3 mr-0 mr-md-3 border-top border-md-top-0 border-white-fade-15" data-ga-click="Header, click, Nav menu - item:explore" data-selected-links="/explore /trending /trending/developers /integrations /integrations/feature/code /integrations/feature/collaborate /integrations/feature/ship showcases showcases_search showcases_l…
Explore
</a>
<a class="Header-link d-block d-md-none mr-0 mr-md-3 py-2 py-md-3 border-top border-md-top-0 border-white-fade-15" href="/settings/profile">
Settings
</a>
<a class="Header-link d-block d-md-none mr-0 mr-md-3 py-2 py-md-3 border-top border-md-top-0 border-white-fade-15" href="/RemyLau">
<img class="avatar avatar-user" src="https://avatars.githubusercontent.com/u/36778645?s=40&amp;v=4" width="20" height="20" alt="@RemyLau" />
RemyLau
</a>
<!-- '"` --><!-- </textarea></xmp> --></option></form><form action="/logout" accept-charset="UTF-8" method="post"><input type="hidden" name="authenticity_token" value="IoSJTZTxDOJI8Fl/3iGHI/4z3Ik+JNPRkIgLU2NTLQupP6Topj71j4yQPirlpr8Ib2EB3cPz+LOdHZ6rktUxZw==" />
<button type="submit" class="Header-link mr-0 mr-md-3 py-2 py-md-3 border-top border-md-top-0 border-white-fade-15 d-md-none btn-link d-block width-full text-left" data-ga-click="Header, sign out, icon:logout" style="padding-left: 2px;">
<svg class="octicon octicon-sign-out v-align-middle" viewBox="0 0 16 16" version="1.1" width="16" height="16" aria-hidden="true"><path fill-rule="evenodd" d="M2 2.75C2 1.784 2.784 1 3.75 1h2.5a.75.75 0 010 1.5h-2.5a.25.25 0 00-.25.25v10.5c0 .138.112.25.25.25h2.5a.75.75 0 010 1.5h-2.5A1.75 1.75 0 012 13.25V2.75zm10.44 4.5H6.75a.75.75 0 000 1.5h5.69l-1.97 1.97a.75.75 0 101.06 1.06l3.25-3.25a.75.75 …
Sign out
</button>
</form></nav>
</div>
<div class="Header-item Header-item--full flex-justify-center d-md-none position-relative">
<a class="Header-link " href="https://github.com/" data-hotkey="g d"
aria-label="Homepage " data-ga-click="Header, go to dashboard, icon:logo">
<svg class="octicon octicon-mark-github v-align-middle" height="32" viewBox="0 0 16 16" version="1.1" width="32" aria-hidden="true"><path fill-rule="evenodd" d="M8 0C3.58 0 0 3.58 0 8c0 3.54 2.29 6.53 5.47 7.59.4.07.55-.17.55-.38 0-.19-.01-.82-.01-1.49-2.01.37-2.53-.49-2.69-.94-.09-.23-.48-.94-.82-1.13-.28-.15-.68-.52-.01-.53.63-.01 1.08.58 1.23.82.72 1.21 1.87.87 2.33.66.07-.52.28-.87.51-1.07-1.…
</a>
</div>
<div class="Header-item mr-0 mr-md-3 flex-order-1 flex-md-order-none">
<notification-indicator class="js-socket-channel" data-channel="eyJjIjoibm90aWZpY2F0aW9uLWNoYW5nZWQ6MzY3Nzg2NDUiLCJ0IjoxNjEyMjIyODczfQ==--f20770326cbd348d74ae9bca1d4bf37d53c3c059025e41f99e2ac94ea9566ea3">
<a href="/notifications"
class="Header-link notification-indicator position-relative tooltipped tooltipped-sw"
aria-label="You have no unread notifications"
data-hotkey="g n"
data-ga-click="Header, go to notifications, icon:read"
data-target="notification-indicator.link">
<span class="mail-status " data-target="notification-indicator.modifier"></span>
<svg class="octicon octicon-bell" viewBox="0 0 16 16" version="1.1" width="16" height="16" aria-hidden="true"><path d="M8 16a2 2 0 001.985-1.75c.017-.137-.097-.25-.235-.25h-3.5c-.138 0-.252.113-.235.25A2 2 0 008 16z"></path><path fill-rule="evenodd" d="M8 1.5A3.5 3.5 0 004.5 5v2.947c0 .346-.102.683-.294.97l-1.703 2.556a.018.018 0 00-.003.01l.001.006c0 .002.002.004.004.006a.017.017 0 00.006.004l.0…
</a>
</notification-indicator>
</div>
<div class="Header-item position-relative d-none d-md-flex">
<details class="details-overlay details-reset">
<summary class="Header-link"
aria-label="Create new…"
data-ga-click="Header, create new, icon:add">
<svg class="octicon octicon-plus" viewBox="0 0 16 16" version="1.1" width="16" height="16" aria-hidden="true"><path fill-rule="evenodd" d="M7.75 2a.75.75 0 01.75.75V7h4.25a.75.75 0 110 1.5H8.5v4.25a.75.75 0 11-1.5 0V8.5H2.75a.75.75 0 010-1.5H7V2.75A.75.75 0 017.75 2z"></path></svg> <span class="dropdown-caret"></span>
</summary>
<details-menu class="dropdown-menu dropdown-menu-sw">
<a role="menuitem" class="dropdown-item" href="/new" data-ga-click="Header, create new repository">
New repository
</a>
<a role="menuitem" class="dropdown-item" href="/new/import" data-ga-click="Header, import a repository">
Import repository
</a>
<a role="menuitem" class="dropdown-item" href="https://gist.github.com/" data-ga-click="Header, create new gist">
New gist
</a>
<a role="menuitem" class="dropdown-item" href="/organizations/new" data-ga-click="Header, create new organization">
New organization
</a>
<div role="none" class="dropdown-divider"></div>
<div class="dropdown-header">
<span title="krishnanlab/PecanPy_benchmarks">This repository</span>
</div>
<a role="menuitem" class="dropdown-item" href="/krishnanlab/PecanPy_benchmarks/issues/new/choose" data-ga-click="Header, create new issue" data-skip-pjax>
New issue
</a>
</details-menu>
</details>
</div>
<div class="Header-item position-relative mr-0 d-none d-md-flex">
<details class="details-overlay details-reset js-feature-preview-indicator-container" data-feature-preview-indicator-src="/users/RemyLau/feature_preview/indicator_check">
<summary class="Header-link"
aria-label="View profile and more"
data-ga-click="Header, show menu, icon:avatar">
<img
alt="@RemyLau"
width="20"
height="20"
src="https://avatars.githubusercontent.com/u/36778645?s=60&amp;v=4"
class="avatar avatar-user " />
<span class="feature-preview-indicator js-feature-preview-indicator" style="top: 1px;" hidden></span>
<span class="dropdown-caret"></span>
</summary>
<details-menu class="dropdown-menu dropdown-menu-sw" style="width: 180px"
src="/users/36778645/menu" preload>
<include-fragment>
<p class="text-center mt-3" data-hide-on-error>
<svg viewBox="0 0 16 16" fill="none" style="box-sizing: content-box; color: var(--color-icon-primary);" width="32" height="32">
<circle cx="8" cy="8" r="7" stroke="currentColor" stroke-opacity="0.25" stroke-width="2" vector-effect="non-scaling-stroke" />
<path d="M15 8a7.002 7.002 0 00-7-7" stroke="currentColor" stroke-width="2" stroke-linecap="round" vector-effect="non-scaling-stroke">
<animateTransform attributeName="transform" type="rotate" from="0 8 8" to="360 8 8" dur="1s" repeatCount="indefinite" />
</path>
</svg>
</p>
<p class="ml-1 mb-2 mt-2 text-gray-dark" data-show-on-error>
<svg class="octicon octicon-alert" viewBox="0 0 16 16" version="1.1" width="16" height="16" aria-hidden="true"><path fill-rule="evenodd" d="M8.22 1.754a.25.25 0 00-.44 0L1.698 13.132a.25.25 0 00.22.368h12.164a.25.25 0 00.22-.368L8.22 1.754zm-1.763-.707c.659-1.234 2.427-1.234 3.086 0l6.082 11.378A1.75 1.75 0 0114.082 15H1.918a1.75 1.75 0 01-1.543-2.575L6.457 1.047zM9 11a1 1 0 11-2 0 1 1 0 012 0zm-…
Sorry, something went wrong.
</p>
</include-fragment>
</details-menu>
</details>
</div>
</header>
</div>
<div id="start-of-content" class="show-on-focus"></div>
<div data-pjax-replace id="js-flash-container">
<template class="js-flash-template">
<div class="flash flash-full {{ className }}">
<div class=" px-2" >
<button class="flash-close js-flash-close" type="button" aria-label="Dismiss this message">
<svg class="octicon octicon-x" viewBox="0 0 16 16" version="1.1" width="16" height="16" aria-hidden="true"><path fill-rule="evenodd" d="M3.72 3.72a.75.75 0 011.06 0L8 6.94l3.22-3.22a.75.75 0 111.06 1.06L9.06 8l3.22 3.22a.75.75 0 11-1.06 1.06L8 9.06l-3.22 3.22a.75.75 0 01-1.06-1.06L6.94 8 3.72 4.78a.75.75 0 010-1.06z"></path></svg>
</button>
<div>{{ message }}</div>
</div>
</div>
</template>
</div>
<include-fragment class="js-notification-shelf-include-fragment" data-base-src="https://github.com/notifications/beta/shelf"></include-fragment>
<div
class="application-main "
data-commit-hovercards-enabled
data-discussion-hovercards-enabled
data-issue-and-pr-hovercards-enabled
>
<div itemscope itemtype="http://schema.org/SoftwareSourceCode" class="">
<main id="js-repo-pjax-container" data-pjax-container >
<div class="border-bottom shelf intro-shelf js-notice mb-0 pb-4">
<div class="width-full container">
<div class="width-full mx-auto shelf-content">
<h2 class="shelf-title">Learn Git and GitHub without any code!</h2>
<p class="shelf-lead">
Using the Hello World guide, you’ll start a branch, write comments, and open a pull request.
</p>
<a class="btn btn-primary shelf-cta" target="_blank" data-hydro-click="{&quot;event_type&quot;:&quot;repository.click&quot;,&quot;payload&quot;:{&quot;target&quot;:&quot;READ_GUIDE&quot;,&quot;repository_id&quot;:310495466,&quot;originating_url&quot;:&quot;https://github.com/krishnanlab/PecanPy_benchmarks/blob/main/result/wilcoxon_statistics.tsv&quot;,&quot;user_id&quot;:36778645}}" data-hydro-cl…
</div>
<!-- '"` --><!-- </textarea></xmp> --></option></form><form class="shelf-dismiss js-notice-dismiss" action="/dashboard/dismiss_bootcamp" accept-charset="UTF-8" method="post"><input type="hidden" name="_method" value="delete" /><input type="hidden" name="authenticity_token" value="sbo/GAVFgMWkoDZgaEP63bTZY2cVeWhN8RLaiEaW1nEvuJGaG73PwTSjLAuHCRG8NQ6orBfjWcftYUBvyyzafw==" />
<button name="button" type="submit" class="mr-1 close-button tooltipped tooltipped-w" aria-label="Hide this notice forever" data-hydro-click="{&quot;event_type&quot;:&quot;repository.click&quot;,&quot;payload&quot;:{&quot;target&quot;:&quot;DISMISS_BANNER&quot;,&quot;repository_id&quot;:310495466,&quot;originating_url&quot;:&quot;https://github.com/krishnanlab/PecanPy_benchmarks/blob/main/result/…
<svg aria-label="Hide this notice forever" class="octicon octicon-x v-align-text-top" viewBox="0 0 16 16" version="1.1" width="16" height="16" role="img"><path fill-rule="evenodd" d="M3.72 3.72a.75.75 0 011.06 0L8 6.94l3.22-3.22a.75.75 0 111.06 1.06L9.06 8l3.22 3.22a.75.75 0 11-1.06 1.06L8 9.06l-3.22 3.22a.75.75 0 01-1.06-1.06L6.94 8 3.72 4.78a.75.75 0 010-1.06z"></path></svg>
</button></form> </div>
</div>
<div class="bg-gray-light pt-3 hide-full-screen mb-5">
<div class="d-flex mb-3 px-3 px-md-4 px-lg-5">
<div class="flex-auto min-width-0 width-fit mr-3">
<h1 class=" d-flex flex-wrap flex-items-center break-word f3 text-normal">
<svg class="octicon octicon-lock text-gray mr-2" viewBox="0 0 16 16" version="1.1" width="16" height="16" aria-hidden="true"><path fill-rule="evenodd" d="M4 4v2h-.25A1.75 1.75 0 002 7.75v5.5c0 .966.784 1.75 1.75 1.75h8.5A1.75 1.75 0 0014 13.25v-5.5A1.75 1.75 0 0012.25 6H12V4a4 4 0 10-8 0zm6.5 2V4a2.5 2.5 0 00-5 0v2h5zM12 7.5h.25a.25.25 0 01.25.25v5.5a.25.25 0 01-.25.25h-8.5a.25.25 0 01-.25-.25v-5…
<span class="author flex-self-stretch" itemprop="author">
<a class="url fn" rel="author" data-hovercard-type="organization" data-hovercard-url="/orgs/krishnanlab/hovercard" href="/krishnanlab">krishnanlab</a>
</span>
<span class="mx-1 flex-self-stretch color-text-secondary">/</span>
<strong itemprop="name" class="mr-2 flex-self-stretch">
<a data-pjax="#js-repo-pjax-container" class="" href="/krishnanlab/PecanPy_benchmarks">PecanPy_benchmarks</a>
</strong>
<span class="Label Label--outline v-align-middle ">Private</span>
</h1>
</div>
<ul class="pagehead-actions flex-shrink-0 d-none d-md-inline" style="padding: 2px 0;">
<li>
<notifications-list-subscription-form class="f5 position-relative d-flex">
<details
class="details-reset details-overlay f5 position-relative"
data-target="notifications-list-subscription-form.details"
data-action="toggle:notifications-list-subscription-form#detailsToggled"
>
<summary class="btn btn-sm rounded-right-0" data-hydro-click="{&quot;event_type&quot;:&quot;repository.click&quot;,&quot;payload&quot;:{&quot;target&quot;:&quot;WATCH_BUTTON&quot;,&quot;repository_id&quot;:310495466,&quot;originating_url&quot;:&quot;https://github.com/krishnanlab/PecanPy_benchmarks/blob/main/result/wilcoxon_statistics.tsv&quot;,&quot;user_id&quot;:36778645}}" data-hydro-click-hma…
<span data-menu-button>
<span
hidden
data-target="notifications-list-subscription-form.unwatchButtonCopy"
>
<svg class="octicon octicon-eye" height="16" viewBox="0 0 16 16" version="1.1" width="16" aria-hidden="true"><path fill-rule="evenodd" d="M1.679 7.932c.412-.621 1.242-1.75 2.366-2.717C5.175 4.242 6.527 3.5 8 3.5c1.473 0 2.824.742 3.955 1.715 1.124.967 1.954 2.096 2.366 2.717a.119.119 0 010 .136c-.412.621-1.242 1.75-2.366 2.717C10.825 11.758 9.473 12.5 8 12.5c-1.473 0-2.824-.742-3.955-1.715C2.92 9…
Unwatch
</span>
<span
hidden
data-target="notifications-list-subscription-form.stopIgnoringButtonCopy"
>
<svg class="octicon octicon-bell-slash" height="16" viewBox="0 0 16 16" version="1.1" width="16" aria-hidden="true"><path fill-rule="evenodd" d="M8 1.5c-.997 0-1.895.416-2.534 1.086A.75.75 0 014.38 1.55 5 5 0 0113 5v2.373a.75.75 0 01-1.5 0V5A3.5 3.5 0 008 1.5zM4.182 4.31L1.19 2.143a.75.75 0 10-.88 1.214L3 5.305v2.642a.25.25 0 01-.042.139L1.255 10.64A1.518 1.518 0 002.518 13h11.108l1.184.857a.75.7…
Stop ignoring
</span>
<span
data-target="notifications-list-subscription-form.watchButtonCopy"
>
<svg class="octicon octicon-eye" height="16" viewBox="0 0 16 16" version="1.1" width="16" aria-hidden="true"><path fill-rule="evenodd" d="M1.679 7.932c.412-.621 1.242-1.75 2.366-2.717C5.175 4.242 6.527 3.5 8 3.5c1.473 0 2.824.742 3.955 1.715 1.124.967 1.954 2.096 2.366 2.717a.119.119 0 010 .136c-.412.621-1.242 1.75-2.366 2.717C10.825 11.758 9.473 12.5 8 12.5c-1.473 0-2.824-.742-3.955-1.715C2.92 9…
Watch
</span>
</span>
<span class="dropdown-caret"></span>
</summary>
<details-menu
class="SelectMenu "
role="menu"
data-target="notifications-list-subscription-form.menu"
>
<div class="SelectMenu-modal notifications-component-menu-modal">
<header class="SelectMenu-header">
<h3 class="SelectMenu-title">Notifications</h3>
<button class="SelectMenu-closeButton" type="button" aria-label="Close menu" data-action="click:notifications-list-subscription-form#closeMenu">
<svg class="octicon octicon-x" viewBox="0 0 16 16" version="1.1" width="16" height="16" aria-hidden="true"><path fill-rule="evenodd" d="M3.72 3.72a.75.75 0 011.06 0L8 6.94l3.22-3.22a.75.75 0 111.06 1.06L9.06 8l3.22 3.22a.75.75 0 11-1.06 1.06L8 9.06l-3.22 3.22a.75.75 0 01-1.06-1.06L6.94 8 3.72 4.78a.75.75 0 010-1.06z"></path></svg>
</button>
</header>
<div class="SelectMenu-list">
<form data-target="notifications-list-subscription-form.form" data-action="submit:notifications-list-subscription-form#submitForm" action="/notifications/subscribe" accept-charset="UTF-8" method="post"><input type="hidden" name="authenticity_token" value="YBN31va7e1pQXmtlSpoS5MhQu4nMhALgfFemnxleZ7Y+7K2f/AXnUToK8yvWOeLhkz40kiFISmfjoxWN/+Hf+w==" />
<input type="hidden" name="repository_id" value="310495466">
<button
type="submit"
name="do"
value="included"
class="SelectMenu-item flex-items-start"
role="menuitemradio"
aria-checked="true"
data-targets="notifications-list-subscription-form.subscriptionButtons"
>
<span class="f5">
<svg class="octicon octicon-check SelectMenu-icon SelectMenu-icon--check" height="16" viewBox="0 0 16 16" version="1.1" width="16" aria-hidden="true"><path fill-rule="evenodd" d="M13.78 4.22a.75.75 0 010 1.06l-7.25 7.25a.75.75 0 01-1.06 0L2.22 9.28a.75.75 0 011.06-1.06L6 10.94l6.72-6.72a.75.75 0 011.06 0z"></path></svg>
</span>
<div>
<div class="f5 text-bold">
Participating and @mentions
</div>
<div class="text-small text-gray text-normal pb-1">
Only receive notifications from this repository when participating or @mentioned.
</div>
</div>
</button>
<button
type="submit"
name="do"
value="subscribed"
class="SelectMenu-item flex-items-start"
role="menuitemradio"
aria-checked="false"
data-targets="notifications-list-subscription-form.subscriptionButtons"
>
<span class="f5">
<svg class="octicon octicon-check SelectMenu-icon SelectMenu-icon--check" height="16" viewBox="0 0 16 16" version="1.1" width="16" aria-hidden="true"><path fill-rule="evenodd" d="M13.78 4.22a.75.75 0 010 1.06l-7.25 7.25a.75.75 0 01-1.06 0L2.22 9.28a.75.75 0 011.06-1.06L6 10.94l6.72-6.72a.75.75 0 011.06 0z"></path></svg>
</span>
<div>
<div class="f5 text-bold">
All Activity
</div>
<div class="text-small text-gray text-normal pb-1">
Notified of all notifications on this repository.
</div>
</div>
</button>
<button
type="submit"
name="do"
value="ignore"
class="SelectMenu-item flex-items-start"
role="menuitemradio"
aria-checked="false"
data-targets="notifications-list-subscription-form.subscriptionButtons"
>
<span class="f5">
<svg class="octicon octicon-check SelectMenu-icon SelectMenu-icon--check" height="16" viewBox="0 0 16 16" version="1.1" width="16" aria-hidden="true"><path fill-rule="evenodd" d="M13.78 4.22a.75.75 0 010 1.06l-7.25 7.25a.75.75 0 01-1.06 0L2.22 9.28a.75.75 0 011.06-1.06L6 10.94l6.72-6.72a.75.75 0 011.06 0z"></path></svg>
</span>
<div>
<div class="f5 text-bold">
Ignore
</div>
<div class="text-small text-gray text-normal pb-1">
Never be notified.
</div>
</div>
</button>
</form>
<button
class="SelectMenu-item flex-items-start pr-3"
type="button"
role="menuitemradio"
data-target="notifications-list-subscription-form.customButton"
data-action="click:notifications-list-subscription-form#openCustomDialog"
aria-haspopup="true"
aria-checked="false"
>
<span class="f5">
<svg class="octicon octicon-check SelectMenu-icon SelectMenu-icon--check" height="16" viewBox="0 0 16 16" version="1.1" width="16" aria-hidden="true"><path fill-rule="evenodd" d="M13.78 4.22a.75.75 0 010 1.06l-7.25 7.25a.75.75 0 01-1.06 0L2.22 9.28a.75.75 0 011.06-1.06L6 10.94l6.72-6.72a.75.75 0 011.06 0z"></path></svg>
</span>
<div>
<div class="d-flex flex-items-start flex-justify-between">
<div class="f5 text-bold">Custom</div>
<div class="f5 pr-1">
<svg class="octicon octicon-arrow-right" height="16" viewBox="0 0 16 16" version="1.1" width="16" aria-hidden="true"><path fill-rule="evenodd" d="M8.22 2.97a.75.75 0 011.06 0l4.25 4.25a.75.75 0 010 1.06l-4.25 4.25a.75.75 0 01-1.06-1.06l2.97-2.97H3.75a.75.75 0 010-1.5h7.44L8.22 4.03a.75.75 0 010-1.06z"></path></svg>
</div>
</div>
<div class="text-small text-gray text-normal pb-1">
Select events you want to be notified of in addition to participating and @mentions.
</div>
</div>
</button>
</div>
</div>
</details-menu>
<details-dialog class="notifications-component-dialog " data-target="notifications-list-subscription-form.customDialog" hidden>
<div class="SelectMenu-modal notifications-component-dialog-modal overflow-visible">
<form data-target="notifications-list-subscription-form.customform" data-action="submit:notifications-list-subscription-form#submitCustomForm" action="/notifications/subscribe" accept-charset="UTF-8" method="post"><input type="hidden" name="authenticity_token" value="qf1S1/6Koh6/g91mRRTd27U6d3UZwsuLiVVb2b77L8/3Aoie9DQ+FdXXRSjZty3e7lT4bvQOgwwWoejLWESXgg==" />
<input type="hidden" name="repository_id" value="310495466">
<header class="d-sm-none SelectMenu-header pb-0 border-bottom-0 px-2 px-sm-3">
<h1 class="f3 SelectMenu-title d-inline-flex">
<button
class="bg-white border-0 px-2 py-0 m-0 link-gray f5"
aria-label="Return to menu"
type="button"
data-action="click:notifications-list-subscription-form#closeCustomDialog"
>
<svg style="" class="octicon octicon-arrow-left" height="16" viewBox="0 0 16 16" version="1.1" width="16" aria-hidden="true"><path fill-rule="evenodd" d="M7.78 12.53a.75.75 0 01-1.06 0L2.47 8.28a.75.75 0 010-1.06l4.25-4.25a.75.75 0 011.06 1.06L4.81 7h7.44a.75.75 0 010 1.5H4.81l2.97 2.97a.75.75 0 010 1.06z"></path></svg>
</button>
Custom
</h3>
</header>
<header class="d-none d-sm-flex flex-items-start pt-1">
<button
class="border-0 px-2 pt-1 m-0 link-gray f5"
style="background-color: transparent;"
aria-label="Return to menu"
type="button"
data-action="click:notifications-list-subscription-form#closeCustomDialog"
>
<svg style="position: relative; left: 2px; top: 1px" class="octicon octicon-arrow-left" height="16" viewBox="0 0 16 16" version="1.1" width="16" aria-hidden="true"><path fill-rule="evenodd" d="M7.78 12.53a.75.75 0 01-1.06 0L2.47 8.28a.75.75 0 010-1.06l4.25-4.25a.75.75 0 011.06 1.06L4.81 7h7.44a.75.75 0 010 1.5H4.81l2.97 2.97a.75.75 0 010 1.06z"></path></svg>
</button>
<h1 class="pt-1 pr-4 pb-0 pl-0 f5 text-bold">
Custom
</h1>
</header>
<fieldset>
<legend>
<div class="text-small text-gray pt-0 pr-3 pb-3 pl-6 pl-sm-5 border-bottom mb-3">
Select events you want to be notified of in addition to participating and @mentions.
</div>
</legend>
<div class="form-checkbox mr-3 ml-6 ml-sm-5 mb-2 mt-0">
<label class="f5 text-normal">
<input
type="checkbox"
name="thread_types[]"
value="Issue"
data-targets="notifications-list-subscription-form.threadTypeCheckboxes"
data-action="change:notifications-list-subscription-form#threadTypeCheckboxesUpdated"
>
Issues
</label>
</div>
<div class="form-checkbox mr-3 ml-6 ml-sm-5 mb-2 mt-0">
<label class="f5 text-normal">
<input
type="checkbox"
name="thread_types[]"
value="PullRequest"
data-targets="notifications-list-subscription-form.threadTypeCheckboxes"
data-action="change:notifications-list-subscription-form#threadTypeCheckboxesUpdated"
>
Pull requests
</label>
</div>
<div class="form-checkbox mr-3 ml-6 ml-sm-5 mb-2 mt-0">
<label class="f5 text-normal">
<input
type="checkbox"
name="thread_types[]"
value="Release"
data-targets="notifications-list-subscription-form.threadTypeCheckboxes"
data-action="change:notifications-list-subscription-form#threadTypeCheckboxesUpdated"
>
Releases
</label>
</div>
</fieldset>
<div class="pt-2 pb-3 px-3 d-flex flex-justify-start flex-row-reverse">
<button
type="submit"
name="do"
value="custom"
class="btn btn-sm btn-primary ml-2"
data-target="notifications-list-subscription-form.customSubmit"
disabled
>Apply</button>
<button
class="btn btn-sm"
type="button"
data-action="click:notifications-list-subscription-form#resetForm"
data-close-dialog="">Cancel</button>
</div>
</form> </div>
</details-dialog>
<div class="notifications-component-dialog-overlay"></div>
</details>
<a class="social-count"
href="/krishnanlab/PecanPy_benchmarks/watchers"
aria-label="2 users are watching this repository"
data-target="notifications-list-subscription-form.socialCount"
>
2
</a>
</notifications-list-subscription-form>
</li>
<li>
<div class="d-block js-toggler-container js-social-container starring-container ">
<form class="starred js-social-form" action="/krishnanlab/PecanPy_benchmarks/unstar" accept-charset="UTF-8" method="post"><input type="hidden" name="authenticity_token" value="yFvqQyLkZAFcP+FWSc+zAK/C5hZvgC0c/olITwQeBACXrw4J6V/3D+gDlU2yCLuCd1t/5CqGL1l8fsmtHBbaTA==" />
<input type="hidden" name="context" value="repository">
<button type="submit" class="btn btn-sm btn-with-count js-toggler-target" aria-label="Unstar this repository" title="Unstar krishnanlab/PecanPy_benchmarks" data-hydro-click="{&quot;event_type&quot;:&quot;repository.click&quot;,&quot;payload&quot;:{&quot;target&quot;:&quot;UNSTAR_BUTTON&quot;,&quot;repository_id&quot;:310495466,&quot;originating_url&quot;:&quot;https://github.com/krishnanlab/Pecan…
<span>
Unstar
</span></button> <a class="social-count js-social-count" href="/krishnanlab/PecanPy_benchmarks/stargazers"
aria-label="0 users starred this repository">
0
</a>
</form>
<form class="unstarred js-social-form" action="/krishnanlab/PecanPy_benchmarks/star" accept-charset="UTF-8" method="post"><input type="hidden" name="authenticity_token" value="2Bl94y7isLJq0/YDoBzqPooiYWapjC7tG0fjD/ZT7HHc+eVNxejnmC7GnXOY3gSqlCWJZfDwrE4qjJKv/BsxPw==" />
<input type="hidden" name="context" value="repository">
<button type="submit" class="btn btn-sm btn-with-count js-toggler-target" aria-label="Unstar this repository" title="Star krishnanlab/PecanPy_benchmarks" data-hydro-click="{&quot;event_type&quot;:&quot;repository.click&quot;,&quot;payload&quot;:{&quot;target&quot;:&quot;STAR_BUTTON&quot;,&quot;repository_id&quot;:310495466,&quot;originating_url&quot;:&quot;https://github.com/krishnanlab/PecanPy_b…
<span>
Star
</span></button> <a class="social-count js-social-count" href="/krishnanlab/PecanPy_benchmarks/stargazers"
aria-label="0 users starred this repository">
0
</a>
</form> </div>
</li>
<li>
<div class="float-left">
<details class="details-reset details-overlay details-overlay-dark " >
<summary
class="btn btn-sm btn-with-count"
title="Fork your own copy of krishnanlab/PecanPy_benchmarks to your account"
data-hydro-click="{&quot;event_type&quot;:&quot;repository.click&quot;,&quot;payload&quot;:{&quot;target&quot;:&quot;FORK_BUTTON&quot;,&quot;repository_id&quot;:310495466,&quot;originating_url&quot;:&quot;https://github.com/krishnanlab/PecanPy_benchmarks/blob/main/result/wilcoxon_statistics.tsv&quot;,&quot;user_id&quot;:36778645}}" data-hydro-click-hmac="09d234b72183a6532099f8ba722ea34b0c37774d74…
<svg class="octicon octicon-repo-forked" viewBox="0 0 16 16" version="1.1" width="16" height="16" aria-hidden="true"><path fill-rule="evenodd" d="M5 3.25a.75.75 0 11-1.5 0 .75.75 0 011.5 0zm0 2.122a2.25 2.25 0 10-1.5 0v.878A2.25 2.25 0 005.75 8.5h1.5v2.128a2.251 2.251 0 101.5 0V8.5h1.5a2.25 2.25 0 002.25-2.25v-.878a2.25 2.25 0 10-1.5 0v.878a.75.75 0 01-.75.75h-4.5A.75.75 0 015 6.25v-.878zm3.75 7.…
Fork
</summary>
<details-dialog
class="Box d-flex flex-column anim-fade-in fast Box--overlay "
aria-label="Fork PecanPy_benchmarks"
src="/krishnanlab/PecanPy_benchmarks/fork?fragment=1"
preload
>
<div class="Box-header">
<button class="Box-btn-octicon btn-octicon float-right" type="button" aria-label="Close dialog" data-close-dialog>
<svg class="octicon octicon-x" height="16" viewBox="0 0 16 16" version="1.1" width="16" aria-hidden="true"><path fill-rule="evenodd" d="M3.72 3.72a.75.75 0 011.06 0L8 6.94l3.22-3.22a.75.75 0 111.06 1.06L9.06 8l3.22 3.22a.75.75 0 11-1.06 1.06L8 9.06l-3.22 3.22a.75.75 0 01-1.06-1.06L6.94 8 3.72 4.78a.75.75 0 010-1.06z"></path></svg>
</button>
<h1 class="Box-title">Fork PecanPy_benchmarks</h1>
</div>
<div class="text-center overflow-auto">
<include-fragment>
<div class="octocat-spinner my-5" aria-label="Loading..."></div>
<p class="f5 text-gray">If this dialog fails to load, you can visit <a href="/krishnanlab/PecanPy_benchmarks/fork">the fork page</a> directly.</p>
</include-fragment>
</div>
</details-dialog>
</details>
</div>
<a href="/krishnanlab/PecanPy_benchmarks/network/members" class="social-count"
aria-label="0 users forked this repository">
0
</a>
</li>
</ul>
</div>
<nav aria-label="Repository" data-pjax="#js-repo-pjax-container" class="js-repo-nav js-sidenav-container-pjax js-responsive-underlinenav overflow-hidden UnderlineNav px-3 px-md-4 px-lg-5 bg-gray-light">
<ul class="UnderlineNav-body list-style-none ">
<li class="d-flex">
<a class="js-selected-navigation-item selected UnderlineNav-item hx_underlinenav-item no-wrap js-responsive-underlinenav-item" data-tab-item="i0code-tab" data-hotkey="g c" data-ga-click="Repository, Navigation click, Code tab" aria-current="page" data-selected-links="repo_source repo_downloads repo_commits repo_releases repo_tags repo_branches repo_packages repo_deployments /krishnanlab/PecanPy_b…
<svg class="octicon octicon-code UnderlineNav-octicon d-none d-sm-inline" height="16" viewBox="0 0 16 16" version="1.1" width="16" aria-hidden="true"><path fill-rule="evenodd" d="M4.72 3.22a.75.75 0 011.06 1.06L2.06 8l3.72 3.72a.75.75 0 11-1.06 1.06L.47 8.53a.75.75 0 010-1.06l4.25-4.25zm6.56 0a.75.75 0 10-1.06 1.06L13.94 8l-3.72 3.72a.75.75 0 101.06 1.06l4.25-4.25a.75.75 0 000-1.06l-4.25-4.25z"><…
<span data-content="Code">Code</span>
<span title="Not available" class="Counter "></span>
</a>
</li>
<li class="d-flex">
<a class="js-selected-navigation-item UnderlineNav-item hx_underlinenav-item no-wrap js-responsive-underlinenav-item" data-tab-item="i1issues-tab" data-hotkey="g i" data-ga-click="Repository, Navigation click, Issues tab" data-selected-links="repo_issues repo_labels repo_milestones /krishnanlab/PecanPy_benchmarks/issues" href="/krishnanlab/PecanPy_benchmarks/issues">
<svg class="octicon octicon-issue-opened UnderlineNav-octicon d-none d-sm-inline" height="16" viewBox="0 0 16 16" version="1.1" width="16" aria-hidden="true"><path fill-rule="evenodd" d="M8 1.5a6.5 6.5 0 100 13 6.5 6.5 0 000-13zM0 8a8 8 0 1116 0A8 8 0 010 8zm9 3a1 1 0 11-2 0 1 1 0 012 0zm-.25-6.25a.75.75 0 00-1.5 0v3.5a.75.75 0 001.5 0v-3.5z"></path></svg>
<span data-content="Issues">Issues</span>
<span title="0" hidden="hidden" class="Counter ">0</span>
</a>
</li>
<li class="d-flex">
<a class="js-selected-navigation-item UnderlineNav-item hx_underlinenav-item no-wrap js-responsive-underlinenav-item" data-tab-item="i2pull-requests-tab" data-hotkey="g p" data-ga-click="Repository, Navigation click, Pull requests tab" data-selected-links="repo_pulls checks /krishnanlab/PecanPy_benchmarks/pulls" href="/krishnanlab/PecanPy_benchmarks/pulls">
<svg class="octicon octicon-git-pull-request UnderlineNav-octicon d-none d-sm-inline" height="16" viewBox="0 0 16 16" version="1.1" width="16" aria-hidden="true"><path fill-rule="evenodd" d="M7.177 3.073L9.573.677A.25.25 0 0110 .854v4.792a.25.25 0 01-.427.177L7.177 3.427a.25.25 0 010-.354zM3.75 2.5a.75.75 0 100 1.5.75.75 0 000-1.5zm-2.25.75a2.25 2.25 0 113 2.122v5.256a2.251 2.251 0 11-1.5 0V5.372…
<span data-content="Pull requests">Pull requests</span>
<span title="0" hidden="hidden" class="Counter ">0</span>
</a>
</li>
<li class="d-flex">
<a class="js-selected-navigation-item UnderlineNav-item hx_underlinenav-item no-wrap js-responsive-underlinenav-item" data-tab-item="i3actions-tab" data-hotkey="g a" data-ga-click="Repository, Navigation click, Actions tab" data-selected-links="repo_actions /krishnanlab/PecanPy_benchmarks/actions" href="/krishnanlab/PecanPy_benchmarks/actions">
<svg class="octicon octicon-play UnderlineNav-octicon d-none d-sm-inline" height="16" viewBox="0 0 16 16" version="1.1" width="16" aria-hidden="true"><path fill-rule="evenodd" d="M1.5 8a6.5 6.5 0 1113 0 6.5 6.5 0 01-13 0zM8 0a8 8 0 100 16A8 8 0 008 0zM6.379 5.227A.25.25 0 006 5.442v5.117a.25.25 0 00.379.214l4.264-2.559a.25.25 0 000-.428L6.379 5.227z"></path></svg>
<span data-content="Actions">Actions</span>
<span title="Not available" class="Counter "></span>
</a>
</li>
<li class="d-flex">
<a class="js-selected-navigation-item UnderlineNav-item hx_underlinenav-item no-wrap js-responsive-underlinenav-item" data-tab-item="i4projects-tab" data-hotkey="g b" data-ga-click="Repository, Navigation click, Projects tab" data-selected-links="repo_projects new_repo_project repo_project /krishnanlab/PecanPy_benchmarks/projects" href="/krishnanlab/PecanPy_benchmarks/projects">
<svg class="octicon octicon-project UnderlineNav-octicon d-none d-sm-inline" height="16" viewBox="0 0 16 16" version="1.1" width="16" aria-hidden="true"><path fill-rule="evenodd" d="M1.75 0A1.75 1.75 0 000 1.75v12.5C0 15.216.784 16 1.75 16h12.5A1.75 1.75 0 0016 14.25V1.75A1.75 1.75 0 0014.25 0H1.75zM1.5 1.75a.25.25 0 01.25-.25h12.5a.25.25 0 01.25.25v12.5a.25.25 0 01-.25.25H1.75a.25.25 0 01-.25-.2…
<span data-content="Projects">Projects</span>
<span title="0" hidden="hidden" class="Counter ">0</span>
</a>
</li>
<li class="d-flex">
<a class="js-selected-navigation-item UnderlineNav-item hx_underlinenav-item no-wrap js-responsive-underlinenav-item" data-tab-item="i5wiki-tab" data-hotkey="g w" data-ga-click="Repository, Navigation click, Wikis tab" data-selected-links="repo_wiki /krishnanlab/PecanPy_benchmarks/wiki" href="/krishnanlab/PecanPy_benchmarks/wiki">
<svg class="octicon octicon-book UnderlineNav-octicon d-none d-sm-inline" height="16" viewBox="0 0 16 16" version="1.1" width="16" aria-hidden="true"><path fill-rule="evenodd" d="M0 1.75A.75.75 0 01.75 1h4.253c1.227 0 2.317.59 3 1.501A3.744 3.744 0 0111.006 1h4.245a.75.75 0 01.75.75v10.5a.75.75 0 01-.75.75h-4.507a2.25 2.25 0 00-1.591.659l-.622.621a.75.75 0 01-1.06 0l-.622-.621A2.25 2.25 0 005.258…
<span data-content="Wiki">Wiki</span>
<span title="Not available" class="Counter "></span>
</a>
</li>
<li class="d-flex">
<a class="js-selected-navigation-item UnderlineNav-item hx_underlinenav-item no-wrap js-responsive-underlinenav-item" data-tab-item="i6security-tab" data-hotkey="g s" data-ga-click="Repository, Navigation click, Security tab" data-selected-links="security overview alerts policy token_scanning code_scanning /krishnanlab/PecanPy_benchmarks/security" href="/krishnanlab/PecanPy_benchmarks/security">
<svg class="octicon octicon-shield UnderlineNav-octicon d-none d-sm-inline" height="16" viewBox="0 0 16 16" version="1.1" width="16" aria-hidden="true"><path fill-rule="evenodd" d="M7.467.133a1.75 1.75 0 011.066 0l5.25 1.68A1.75 1.75 0 0115 3.48V7c0 1.566-.32 3.182-1.303 4.682-.983 1.498-2.585 2.813-5.032 3.855a1.7 1.7 0 01-1.33 0c-2.447-1.042-4.049-2.357-5.032-3.855C1.32 10.182 1 8.566 1 7V3.48a…
<span data-content="Security">Security</span>
<include-fragment src="/krishnanlab/PecanPy_benchmarks/security/overall-count" accept="text/fragment+html"></include-fragment>
</a>
</li>
<li class="d-flex">
<a class="js-selected-navigation-item UnderlineNav-item hx_underlinenav-item no-wrap js-responsive-underlinenav-item" data-tab-item="i7insights-tab" data-ga-click="Repository, Navigation click, Insights tab" data-selected-links="repo_graphs repo_contributors dependency_graph dependabot_updates pulse people /krishnanlab/PecanPy_benchmarks/pulse" href="/krishnanlab/PecanPy_benchmarks/pulse">
<svg class="octicon octicon-graph UnderlineNav-octicon d-none d-sm-inline" height="16" viewBox="0 0 16 16" version="1.1" width="16" aria-hidden="true"><path fill-rule="evenodd" d="M1.5 1.75a.75.75 0 00-1.5 0v12.5c0 .414.336.75.75.75h14.5a.75.75 0 000-1.5H1.5V1.75zm14.28 2.53a.75.75 0 00-1.06-1.06L10 7.94 7.53 5.47a.75.75 0 00-1.06 0L3.22 8.72a.75.75 0 001.06 1.06L7 7.06l2.47 2.47a.75.75 0 001.06 …
<span data-content="Insights">Insights</span>
<span title="Not available" class="Counter "></span>
</a>
</li>
<li class="d-flex">
<a class="js-selected-navigation-item UnderlineNav-item hx_underlinenav-item no-wrap js-responsive-underlinenav-item" data-tab-item="i8settings-tab" data-ga-click="Repository, Navigation click, Settings tab" data-selected-links="repo_settings repo_branch_settings hooks integration_installations repo_keys_settings issue_template_editor secrets_settings key_links_settings repo_actions_settings noti…
<svg class="octicon octicon-gear UnderlineNav-octicon d-none d-sm-inline" height="16" viewBox="0 0 16 16" version="1.1" width="16" aria-hidden="true"><path fill-rule="evenodd" d="M7.429 1.525a6.593 6.593 0 011.142 0c.036.003.108.036.137.146l.289 1.105c.147.56.55.967.997 1.189.174.086.341.183.501.29.417.278.97.423 1.53.27l1.102-.303c.11-.03.175.016.195.046.219.31.41.641.573.989.014.031.022.11-.059…
<span data-content="Settings">Settings</span>
<span title="Not available" class="Counter "></span>
</a>
</li>
</ul> <div class="position-absolute right-0 pr-3 pr-md-4 pr-lg-5 js-responsive-underlinenav-overflow" style="visibility:hidden;">
<details class="details-overlay details-reset position-relative">
<summary role="button">
<div class="UnderlineNav-item mr-0 border-0">
<svg class="octicon octicon-kebab-horizontal" viewBox="0 0 16 16" version="1.1" width="16" height="16" aria-hidden="true"><path d="M8 9a1.5 1.5 0 100-3 1.5 1.5 0 000 3zM1.5 9a1.5 1.5 0 100-3 1.5 1.5 0 000 3zm13 0a1.5 1.5 0 100-3 1.5 1.5 0 000 3z"></path></svg>
<span class="sr-only">More</span>
</div>
</summary> <div>
<details-menu role="menu" class="dropdown-menu dropdown-menu-sw ">
<ul>
<li data-menu-item="i0code-tab" hidden>
<a role="menuitem" class="js-selected-navigation-item dropdown-item" data-selected-links=" /krishnanlab/PecanPy_benchmarks" href="/krishnanlab/PecanPy_benchmarks">
Code
</a> </li>
<li data-menu-item="i1issues-tab" hidden>
<a role="menuitem" class="js-selected-navigation-item dropdown-item" data-selected-links=" /krishnanlab/PecanPy_benchmarks/issues" href="/krishnanlab/PecanPy_benchmarks/issues">
Issues
</a> </li>
<li data-menu-item="i2pull-requests-tab" hidden>
<a role="menuitem" class="js-selected-navigation-item dropdown-item" data-selected-links=" /krishnanlab/PecanPy_benchmarks/pulls" href="/krishnanlab/PecanPy_benchmarks/pulls">
Pull requests
</a> </li>
<li data-menu-item="i3actions-tab" hidden>
<a role="menuitem" class="js-selected-navigation-item dropdown-item" data-selected-links=" /krishnanlab/PecanPy_benchmarks/actions" href="/krishnanlab/PecanPy_benchmarks/actions">
Actions
</a> </li>
<li data-menu-item="i4projects-tab" hidden>
<a role="menuitem" class="js-selected-navigation-item dropdown-item" data-selected-links=" /krishnanlab/PecanPy_benchmarks/projects" href="/krishnanlab/PecanPy_benchmarks/projects">
Projects
</a> </li>
<li data-menu-item="i5wiki-tab" hidden>
<a role="menuitem" class="js-selected-navigation-item dropdown-item" data-selected-links=" /krishnanlab/PecanPy_benchmarks/wiki" href="/krishnanlab/PecanPy_benchmarks/wiki">
Wiki
</a> </li>
<li data-menu-item="i6security-tab" hidden>
<a role="menuitem" class="js-selected-navigation-item dropdown-item" data-selected-links=" /krishnanlab/PecanPy_benchmarks/security" href="/krishnanlab/PecanPy_benchmarks/security">
Security
</a> </li>
<li data-menu-item="i7insights-tab" hidden>
<a role="menuitem" class="js-selected-navigation-item dropdown-item" data-selected-links=" /krishnanlab/PecanPy_benchmarks/pulse" href="/krishnanlab/PecanPy_benchmarks/pulse">
Insights
</a> </li>
<li data-menu-item="i8settings-tab" hidden>
<a role="menuitem" class="js-selected-navigation-item dropdown-item" data-selected-links=" /krishnanlab/PecanPy_benchmarks/settings" href="/krishnanlab/PecanPy_benchmarks/settings">
Settings
</a> </li>
</ul>
</details-menu>
</div></details> </div>
</nav>
</div>
<div class="container-xl clearfix new-discussion-timeline px-3 px-md-4 px-lg-5">
<div id="repo-content-pjax-container" class="repository-content " >
<div>
<a class="d-none js-permalink-shortcut" data-hotkey="y" href="/krishnanlab/PecanPy_benchmarks/blob/046d6fce963259db4d5d07467919044d457eddf5/result/wilcoxon_statistics.tsv">Permalink</a>
<!-- blob contrib key: blob_contributors:v22:0f3d0c26386639e91249780e2548d8d24a3c9665b3f312ca931a0150a097d359 -->
<div class="d-flex flex-items-start flex-shrink-0 pb-3 flex-wrap flex-md-nowrap flex-justify-between flex-md-justify-start">
<div class="position-relative">
<details class="details-reset details-overlay mr-0 mb-0 " id="branch-select-menu">
<summary class="btn css-truncate"
data-hotkey="w"
title="Switch branches or tags">
<svg class="octicon octicon-git-branch text-gray" height="16" viewBox="0 0 16 16" version="1.1" width="16" aria-hidden="true"><path fill-rule="evenodd" d="M11.75 2.5a.75.75 0 100 1.5.75.75 0 000-1.5zm-2.25.75a2.25 2.25 0 113 2.122V6A2.5 2.5 0 0110 8.5H6a1 1 0 00-1 1v1.128a2.251 2.251 0 11-1.5 0V5.372a2.25 2.25 0 111.5 0v1.836A2.492 2.492 0 016 7h4a1 1 0 001-1v-.628A2.25 2.25 0 019.5 3.25zM4.25 12…
<span class="css-truncate-target" data-menu-button>main</span>
<span class="dropdown-caret"></span>
</summary>
<details-menu class="SelectMenu SelectMenu--hasFilter" src="/krishnanlab/PecanPy_benchmarks/refs/main/result/wilcoxon_statistics.tsv?source_action=show&amp;source_controller=blob" preload>
<div class="SelectMenu-modal">
<include-fragment class="SelectMenu-loading" aria-label="Menu is loading">
<svg class="octicon octicon-octoface anim-pulse" height="32" viewBox="0 0 24 24" version="1.1" width="32" aria-hidden="true"><path d="M7.75 11c-.69 0-1.25.56-1.25 1.25v1.5a1.25 1.25 0 102.5 0v-1.5C9 11.56 8.44 11 7.75 11zm1.27 4.5a.469.469 0 01.48-.5h5a.47.47 0 01.48.5c-.116 1.316-.759 2.5-2.98 2.5s-2.864-1.184-2.98-2.5zm7.23-4.5c-.69 0-1.25.56-1.25 1.25v1.5a1.25 1.25 0 102.5 0v-1.5c0-.69-.56-1.2…
</include-fragment>
</div>
</details-menu>
</details>
</div>
<h2 id="blob-path" class="breadcrumb flex-auto min-width-0 text-normal mx-0 mx-md-3 width-full width-md-auto flex-order-1 flex-md-order-none mt-3 mt-md-0">
<span class="js-repo-root text-bold"><span class="js-path-segment d-inline-block wb-break-all"><a data-pjax="true" href="/krishnanlab/PecanPy_benchmarks"><span>PecanPy_benchmarks</span></a></span></span><span class="separator">/</span><span class="js-path-segment d-inline-block wb-break-all"><a data-pjax="true" href="/krishnanlab/PecanPy_benchmarks/tree/main/result"><span>result</span></a></span>…
</h2>
<a href="/krishnanlab/PecanPy_benchmarks/find/main"
class="js-pjax-capture-input btn mr-2 d-none d-md-block"
data-pjax
data-hotkey="t">
Go to file
</a>
<details id="blob-more-options-details" class="details-overlay details-reset position-relative">
<summary role="button" type="button" class="btn ">
<svg aria-label="More options" class="octicon octicon-kebab-horizontal" height="16" viewBox="0 0 16 16" version="1.1" width="16" role="img"><path d="M8 9a1.5 1.5 0 100-3 1.5 1.5 0 000 3zM1.5 9a1.5 1.5 0 100-3 1.5 1.5 0 000 3zm13 0a1.5 1.5 0 100-3 1.5 1.5 0 000 3z"></path></svg>
</summary> <div>
<ul class="dropdown-menu dropdown-menu-sw">
<li class="d-block d-md-none">
<a class="dropdown-item d-flex flex-items-baseline" data-hydro-click="{&quot;event_type&quot;:&quot;repository.click&quot;,&quot;payload&quot;:{&quot;target&quot;:&quot;FIND_FILE_BUTTON&quot;,&quot;repository_id&quot;:310495466,&quot;originating_url&quot;:&quot;https://github.com/krishnanlab/PecanPy_benchmarks/blob/main/result/wilcoxon_statistics.tsv&quot;,&quot;user_id&quot;:36778645}}" data-hyd…
<span class="flex-auto">Go to file</span>
<span class="text-small text-gray" aria-hidden="true">T</span>
</a> </li>
<li data-toggle-for="blob-more-options-details">
<button type="button" data-toggle-for="jumpto-line-details-dialog" class="btn-link dropdown-item">
<span class="d-flex flex-items-baseline">
<span class="flex-auto">Go to line</span>
<span class="text-small text-gray" aria-hidden="true">L</span>
</span>
</button>
</li>
<li class="dropdown-divider" role="none"></li>
<li>
<clipboard-copy value="result/wilcoxon_statistics.tsv" class="dropdown-item cursor-pointer" data-toggle-for="blob-more-options-details">
Copy path
</clipboard-copy>
</li>
</ul>
</div></details> </div>
<div class="Box d-flex flex-column flex-shrink-0 mb-3">
<div class="Box-header Box-header--blue Details js-details-container">
<div class="d-flex flex-items-center">
<span class="flex-shrink-0 ml-n1 mr-n1 mt-n1 mb-n1">
<a rel="contributor" data-skip-pjax="true" data-hovercard-type="user" data-hovercard-url="/users/RemyLau/hovercard" data-octo-click="hovercard-link-click" data-octo-dimensions="link_type:self" href="/RemyLau"><img class="avatar avatar-user" src="https://avatars.githubusercontent.com/u/36778645?s=48&amp;v=4" width="24" height="24" alt="@RemyLau" /></a>
</span>
<div class="flex-1 d-flex flex-items-center ml-3 min-width-0">
<div class="css-truncate css-truncate-overflow">
<a class="text-bold link-gray-dark" rel="contributor" data-hovercard-type="user" data-hovercard-url="/users/RemyLau/hovercard" data-octo-click="hovercard-link-click" data-octo-dimensions="link_type:self" href="/RemyLau">RemyLau</a>
<span>
<a data-pjax="true" title="Upload results used in paper, update notebook to report wilcoxon statistics for embedding evalution" class="link-gray" href="/krishnanlab/PecanPy_benchmarks/commit/aa3d3e7da127e88fa2cccbe03d8a1a9fb9b3c82f">Upload results used in paper, update notebook to report wilcoxon stat…</a>
</span>
</div>
<span class="hidden-text-expander ml-1 flex-shrink-0">
<button type="button" class="ellipsis-expander js-details-target" aria-expanded="false">&hellip;</button>
</span>
<span class="ml-2">
<include-fragment accept="text/fragment+html" src="/krishnanlab/PecanPy_benchmarks/commit/aa3d3e7da127e88fa2cccbe03d8a1a9fb9b3c82f/rollup?direction=e" class="d-inline"></include-fragment>
</span>
</div>
<div class="ml-3 d-flex flex-shrink-0 flex-items-center flex-justify-end text-gray no-wrap">
<span class="d-none d-md-inline">
<span>Latest commit</span>
<a class="text-small text-mono link-gray" href="/krishnanlab/PecanPy_benchmarks/commit/aa3d3e7da127e88fa2cccbe03d8a1a9fb9b3c82f" data-pjax>aa3d3e7</a>
<span itemprop="dateModified"><relative-time datetime="2021-02-01T23:30:44Z" class="no-wrap">Feb 1, 2021</relative-time></span>
</span>
<a data-pjax href="/krishnanlab/PecanPy_benchmarks/commits/main/result/wilcoxon_statistics.tsv" class="ml-3 no-wrap link-gray-dark no-underline">
<svg class="octicon octicon-history text-gray" height="16" viewBox="0 0 16 16" version="1.1" width="16" aria-hidden="true"><path fill-rule="evenodd" d="M1.643 3.143L.427 1.927A.25.25 0 000 2.104V5.75c0 .138.112.25.25.25h3.646a.25.25 0 00.177-.427L2.715 4.215a6.5 6.5 0 11-1.18 4.458.75.75 0 10-1.493.154 8.001 8.001 0 101.6-5.684zM7.75 4a.75.75 0 01.75.75v2.992l2.028.812a.75.75 0 01-.557 1.392l-2.5…
<span class="d-none d-sm-inline">
<strong>History</strong>
</span>
</a>
</div>
</div>
<div class="Details-content--hidden ml-5 mt-2"><pre class="mt-2 f6 ws-pre-wrap">…istics for embedding evalution</pre></div>
</div>
<div class="Box-body d-flex flex-items-center flex-auto border-bottom-0 flex-wrap" >
<details class="details-reset details-overlay details-overlay-dark lh-default text-gray-dark float-left mr-3" id="blob_contributors_box">
<summary class="link-gray-dark">
<svg class="octicon octicon-people text-gray" height="16" viewBox="0 0 16 16" version="1.1" width="16" aria-hidden="true"><path fill-rule="evenodd" d="M5.5 3.5a2 2 0 100 4 2 2 0 000-4zM2 5.5a3.5 3.5 0 115.898 2.549 5.507 5.507 0 013.034 4.084.75.75 0 11-1.482.235 4.001 4.001 0 00-7.9 0 .75.75 0 01-1.482-.236A5.507 5.507 0 013.102 8.05 3.49 3.49 0 012 5.5zM11 4a.75.75 0 100 1.5 1.5 1.5 0 01.666 2.…
<strong>1</strong>
contributor
</summary>
<details-dialog
class="Box Box--overlay d-flex flex-column anim-fade-in fast"
aria-label="Users who have contributed to this file"
src="/krishnanlab/PecanPy_benchmarks/contributors-list/main/result/wilcoxon_statistics.tsv" preload>
<div class="Box-header">
<button class="Box-btn-octicon btn-octicon float-right" type="button" aria-label="Close dialog" data-close-dialog>
<svg class="octicon octicon-x" viewBox="0 0 16 16" version="1.1" width="16" height="16" aria-hidden="true"><path fill-rule="evenodd" d="M3.72 3.72a.75.75 0 011.06 0L8 6.94l3.22-3.22a.75.75 0 111.06 1.06L9.06 8l3.22 3.22a.75.75 0 11-1.06 1.06L8 9.06l-3.22 3.22a.75.75 0 01-1.06-1.06L6.94 8 3.72 4.78a.75.75 0 010-1.06z"></path></svg>
</button>
<h3 class="Box-title">
Users who have contributed to this file
</h3>
</div>
<include-fragment>
<svg viewBox="0 0 16 16" fill="none" style="box-sizing: content-box; color: var(--color-icon-primary);" class="my-3 mx-auto d-block" width="32" height="32">
<circle cx="8" cy="8" r="7" stroke="currentColor" stroke-opacity="0.25" stroke-width="2" vector-effect="non-scaling-stroke" />
<path d="M15 8a7.002 7.002 0 00-7-7" stroke="currentColor" stroke-width="2" stroke-linecap="round" vector-effect="non-scaling-stroke">
<animateTransform attributeName="transform" type="rotate" from="0 8 8" to="360 8 8" dur="1s" repeatCount="indefinite" />
</path>
</svg>
</include-fragment>
</details-dialog>
</details>
</div>
</div>
<div class="Box mt-3 position-relative
">
<div class="Box-header py-2 d-flex flex-column flex-shrink-0 flex-md-row flex-md-items-center">
<div class="text-mono f6 flex-auto pr-3 flex-order-2 flex-md-order-1 mt-2 mt-md-0">
16 lines (16 sloc)
<span class="file-info-divider"></span>
547 Bytes
</div>
<div class="d-flex py-1 py-md-0 flex-auto flex-order-1 flex-md-order-2 flex-sm-grow-0 flex-justify-between">
<div class="BtnGroup">
<a href="/krishnanlab/PecanPy_benchmarks/raw/main/result/wilcoxon_statistics.tsv" id="raw-url" role="button" class="btn btn-sm BtnGroup-item ">Raw</a>
<a href="/krishnanlab/PecanPy_benchmarks/blame/main/result/wilcoxon_statistics.tsv" data-hotkey="b" role="button" class="btn js-update-url-with-hash btn-sm BtnGroup-item ">Blame</a>
</div>
<div>
<a class="btn-octicon tooltipped tooltipped-nw js-remove-unless-platform"
data-platforms="windows,mac"
href="x-github-client://openRepo/https://github.com/krishnanlab/PecanPy_benchmarks?branch=main&amp;filepath=result%2Fwilcoxon_statistics.tsv"
aria-label="Open this file in GitHub Desktop"
data-ga-click="Repository, open with desktop">
<svg class="octicon octicon-device-desktop" viewBox="0 0 16 16" version="1.1" width="16" height="16" aria-hidden="true"><path fill-rule="evenodd" d="M1.75 2.5h12.5a.25.25 0 01.25.25v7.5a.25.25 0 01-.25.25H1.75a.25.25 0 01-.25-.25v-7.5a.25.25 0 01.25-.25zM14.25 1H1.75A1.75 1.75 0 000 2.75v7.5C0 11.216.784 12 1.75 12h3.727c-.1 1.041-.52 1.872-1.292 2.757A.75.75 0 004.75 16h6.5a.75.75 0 00.565-1.243…
</a>
<!-- '"` --><!-- </textarea></xmp> --></option></form><form class="inline-form js-update-url-with-hash" action="/krishnanlab/PecanPy_benchmarks/edit/main/result/wilcoxon_statistics.tsv" accept-charset="UTF-8" method="post"><input type="hidden" name="authenticity_token" value="iR1CcalF6ML8BEqJR8ayjlEaBWZso6myx42odvZPJoLtrAS+tE3wpYPmKkh7wzBnXKyRewClxFps/bq4Ql8ZpA==" />
<button class="btn-octicon tooltipped tooltipped-nw" type="submit"
aria-label="Edit this file" data-hotkey="e" data-disable-with>
<svg class="octicon octicon-pencil" height="16" viewBox="0 0 16 16" version="1.1" width="16" aria-hidden="true"><path fill-rule="evenodd" d="M11.013 1.427a1.75 1.75 0 012.474 0l1.086 1.086a1.75 1.75 0 010 2.474l-8.61 8.61c-.21.21-.47.364-.756.445l-3.251.93a.75.75 0 01-.927-.928l.929-3.25a1.75 1.75 0 01.445-.758l8.61-8.61zm1.414 1.06a.25.25 0 00-.354 0L10.811 3.75l1.439 1.44 1.263-1.263a.25.25 0 0…
</button>
</form>
<!-- '"` --><!-- </textarea></xmp> --></option></form><form class="inline-form" action="/krishnanlab/PecanPy_benchmarks/delete/main/result/wilcoxon_statistics.tsv" accept-charset="UTF-8" method="post"><input type="hidden" name="authenticity_token" value="F9TNwmnhIPEmzq/H3KL0eddYy89woJKVbAG92ORS6mmBVTcF9ter3epG6HFa7+MJWNh6cTKXN8e1sdvTuByqxg==" />
<button class="btn-octicon btn-octicon-danger tooltipped tooltipped-nw" type="submit"
aria-label="Delete this file" data-disable-with>
<svg class="octicon octicon-trashcan" viewBox="0 0 16 16" version="1.1" width="16" height="16" aria-hidden="true"><path fill-rule="evenodd" d="M6.5 1.75a.25.25 0 01.25-.25h2.5a.25.25 0 01.25.25V3h-3V1.75zm4.5 0V3h2.25a.75.75 0 010 1.5H2.75a.75.75 0 010-1.5H5V1.75C5 .784 5.784 0 6.75 0h2.5C10.216 0 11 .784 11 1.75zM4.496 6.675a.75.75 0 10-1.492.15l.66 6.6A1.75 1.75 0 005.405 15h5.19c.9 0 1.652-.68…
</button>
</form> </div>
</div>
</div>
<div itemprop="text" class="Box-body p-0 blob-wrapper data type-tsv gist-border-0">
<div class="blob-interaction-bar">
<svg class="octicon octicon-search" viewBox="0 0 16 16" version="1.1" width="16" height="16" aria-hidden="true"><path fill-rule="evenodd" d="M11.5 7a4.499 4.499 0 11-8.998 0A4.499 4.499 0 0111.5 7zm-.82 4.74a6 6 0 111.06-1.06l3.04 3.04a.75.75 0 11-1.06 1.06l-3.04-3.04z"></path></svg>
<input type="text" name="filter" class="form-control js-csv-filter-field blob-filter" autocapitalize="off"
placeholder="Search this file…" aria-label="Search this file…">
</div>
<div class="markdown-body">
<table class="js-csv-data csv-data js-file-line-container">
<thead>
<tr id="LC1" class="js-file-line">
<td id="L1" class="blob-num js-line-number" data-line-number="1"></td>
<th>Wilcoxon p-val</th>
<th>Method Compared</th>
<th>Network</th>
</tr>
</thead>
<tbody>
<tr id="LC2" class="js-file-line">
<td id="L2" class="blob-num js-line-number" data-line-number="2"></td>
<td>4.580e-03</td>
<td>Original C++</td>
<td>BlogCatalog</td>
</tr>
<tr id="LC3" class="js-file-line">
<td id="L3" class="blob-num js-line-number" data-line-number="3"></td>
<td>8.561e-01</td>
<td>PecanPy PreComp</td>
<td>BlogCatalog</td>
</tr>
<tr id="LC4" class="js-file-line">
<td id="L4" class="blob-num js-line-number" data-line-number="4"></td>
<td>4.043e-01</td>
<td>PecanPy SparseOTF</td>
<td>BlogCatalog</td>
</tr>
<tr id="LC5" class="js-file-line">
<td id="L5" class="blob-num js-line-number" data-line-number="5"></td>
<td>9.134e-01</td>
<td>PecanPy DenseOTF</td>
<td>BlogCatalog</td>
</tr>
<tr id="LC6" class="js-file-line">
<td id="L6" class="blob-num js-line-number" data-line-number="6"></td>
<td>7.740e-08</td>
<td>NodeVectors</td>
<td>BlogCatalog</td>
</tr>
<tr id="LC7" class="js-file-line">
<td id="L7" class="blob-num js-line-number" data-line-number="7"></td>
<td>1.976e-03</td>
<td>Original C++</td>
<td>PPI</td>
</tr>
<tr id="LC8" class="js-file-line">
<td id="L8" class="blob-num js-line-number" data-line-number="8"></td>
<td>7.181e-02</td>
<td>PecanPy PreComp</td>
<td>PPI</td>
</tr>
<tr id="LC9" class="js-file-line">
<td id="L9" class="blob-num js-line-number" data-line-number="9"></td>
<td>7.030e-01</td>
<td>PecanPy SparseOTF</td>
<td>PPI</td>
</tr>
<tr id="LC10" class="js-file-line">
<td id="L10" class="blob-num js-line-number" data-line-number="10"></td>
<td>2.257e-01</td>
<td>PecanPy DenseOTF</td>
<td>PPI</td>
</tr>
<tr id="LC11" class="js-file-line">
<td id="L11" class="blob-num js-line-number" data-line-number="11"></td>
<td>7.557e-10</td>
<td>NodeVectors</td>
<td>PPI</td>
</tr>
<tr id="LC12" class="js-file-line">
<td id="L12" class="blob-num js-line-number" data-line-number="12"></td>
<td>2.413e-04</td>
<td>Original C++</td>
<td>Wikipedia</td>
</tr>
<tr id="LC13" class="js-file-line">
<td id="L13" class="blob-num js-line-number" data-line-number="13"></td>
<td>6.333e-01</td>
<td>PecanPy PreComp</td>
<td>Wikipedia</td>
</tr>
<tr id="LC14" class="js-file-line">
<td id="L14" class="blob-num js-line-number" data-line-number="14"></td>
<td>7.598e-02</td>
<td>PecanPy SparseOTF</td>
<td>Wikipedia</td>
</tr>
<tr id="LC15" class="js-file-line">
<td id="L15" class="blob-num js-line-number" data-line-number="15"></td>
<td>1.373e-01</td>
<td>PecanPy DenseOTF</td>
<td>Wikipedia</td>
</tr>
<tr id="LC16" class="js-file-line">
<td id="L16" class="blob-num js-line-number" data-line-number="16"></td>
<td>8.392e-05</td>
<td>NodeVectors</td>
<td>Wikipedia</td>
</tr>
</tbody>
</table>
</div>
</div>
</div>
<details class="details-reset details-overlay details-overlay-dark" id="jumpto-line-details-dialog">
<summary data-hotkey="l" aria-label="Jump to line"></summary>
<details-dialog class="Box Box--overlay d-flex flex-column anim-fade-in fast linejump" aria-label="Jump to line">
<!-- '"` --><!-- </textarea></xmp> --></option></form><form class="js-jump-to-line-form Box-body d-flex" action="" accept-charset="UTF-8" method="get">
<input class="form-control flex-auto mr-3 linejump-input js-jump-to-line-field" type="text" placeholder="Jump to line&hellip;" aria-label="Jump to line" autofocus>
<button type="submit" class="btn" data-close-dialog>Go</button>
</form> </details-dialog>
</details>
</div>
</div>
</div>
</main>
</div>
</div>
<div class="footer container-xl width-full p-responsive" role="contentinfo">
<div class="position-relative d-flex flex-row-reverse flex-lg-row flex-wrap flex-lg-nowrap flex-justify-center flex-lg-justify-between pt-6 pb-2 mt-6 f6 text-gray border-top border-gray-light ">
<ul class="list-style-none d-flex flex-wrap col-12 col-lg-5 flex-justify-center flex-lg-justify-between mb-2 mb-lg-0">
<li class="mr-3 mr-lg-0">&copy; 2021 GitHub, Inc.</li>
<li class="mr-3 mr-lg-0"><a data-ga-click="Footer, go to terms, text:terms" href="https://github.com/site/terms">Terms</a></li>
<li class="mr-3 mr-lg-0"><a data-ga-click="Footer, go to privacy, text:privacy" href="https://github.com/site/privacy">Privacy</a></li>
<li class="mr-3 mr-lg-0"><a data-ga-click="Footer, go to security, text:security" href="https://github.com/security">Security</a></li>
<li class="mr-3 mr-lg-0"><a href="https://www.githubstatus.com/" data-ga-click="Footer, go to status, text:status">Status</a></li>
<li><a data-ga-click="Footer, go to help, text:Docs" href="https://docs.github.com">Docs</a></li>
</ul>
<a aria-label="Homepage" title="GitHub" class="footer-octicon d-none d-lg-block mx-lg-4" href="https://github.com">
<svg height="24" class="octicon octicon-mark-github" viewBox="0 0 16 16" version="1.1" width="24" aria-hidden="true"><path fill-rule="evenodd" d="M8 0C3.58 0 0 3.58 0 8c0 3.54 2.29 6.53 5.47 7.59.4.07.55-.17.55-.38 0-.19-.01-.82-.01-1.49-2.01.37-2.53-.49-2.69-.94-.09-.23-.48-.94-.82-1.13-.28-.15-.68-.52-.01-.53.63-.01 1.08.58 1.23.82.72 1.21 1.87.87 2.33.66.07-.52.28-.87.51-1.07-1.78-.2-3.64-.89-…
</a>
<ul class="list-style-none d-flex flex-wrap col-12 col-lg-5 flex-justify-center flex-lg-justify-between mb-2 mb-lg-0">
<li class="mr-3 mr-lg-0"><a data-ga-click="Footer, go to contact, text:contact" href="https://github.com/contact">Contact GitHub</a></li>
<li class="mr-3 mr-lg-0"><a href="https://github.com/pricing" data-ga-click="Footer, go to Pricing, text:Pricing">Pricing</a></li>
<li class="mr-3 mr-lg-0"><a href="https://docs.github.com" data-ga-click="Footer, go to api, text:api">API</a></li>
<li class="mr-3 mr-lg-0"><a href="https://services.github.com" data-ga-click="Footer, go to training, text:training">Training</a></li>
<li class="mr-3 mr-lg-0"><a href="https://github.blog" data-ga-click="Footer, go to blog, text:blog">Blog</a></li>
<li><a data-ga-click="Footer, go to about, text:about" href="https://github.com/about">About</a></li>
</ul>
</div>
<div class="d-flex flex-justify-center pb-6">
<span class="f6 text-gray-light"></span>
</div>
</div>
<div id="ajax-error-message" class="ajax-error-message flash flash-error" hidden>
<svg class="octicon octicon-alert" viewBox="0 0 16 16" version="1.1" width="16" height="16" aria-hidden="true"><path fill-rule="evenodd" d="M8.22 1.754a.25.25 0 00-.44 0L1.698 13.132a.25.25 0 00.22.368h12.164a.25.25 0 00.22-.368L8.22 1.754zm-1.763-.707c.659-1.234 2.427-1.234 3.086 0l6.082 11.378A1.75 1.75 0 0114.082 15H1.918a1.75 1.75 0 01-1.543-2.575L6.457 1.047zM9 11a1 1 0 11-2 0 1 1 0 012 0zm-…
<button type="button" class="flash-close js-ajax-error-dismiss" aria-label="Dismiss error">
<svg class="octicon octicon-x" viewBox="0 0 16 16" version="1.1" width="16" height="16" aria-hidden="true"><path fill-rule="evenodd" d="M3.72 3.72a.75.75 0 011.06 0L8 6.94l3.22-3.22a.75.75 0 111.06 1.06L9.06 8l3.22 3.22a.75.75 0 11-1.06 1.06L8 9.06l-3.22 3.22a.75.75 0 01-1.06-1.06L6.94 8 3.72 4.78a.75.75 0 010-1.06z"></path></svg>
</button>
You can’t perform that action at this time.
</div>
<div class="js-stale-session-flash flash flash-warn flash-banner" hidden
>
<svg class="octicon octicon-alert" viewBox="0 0 16 16" version="1.1" width="16" height="16" aria-hidden="true"><path fill-rule="evenodd" d="M8.22 1.754a.25.25 0 00-.44 0L1.698 13.132a.25.25 0 00.22.368h12.164a.25.25 0 00.22-.368L8.22 1.754zm-1.763-.707c.659-1.234 2.427-1.234 3.086 0l6.082 11.378A1.75 1.75 0 0114.082 15H1.918a1.75 1.75 0 01-1.543-2.575L6.457 1.047zM9 11a1 1 0 11-2 0 1 1 0 012 0zm-…
<span class="js-stale-session-flash-signed-in" hidden>You signed in with another tab or window. <a href="">Reload</a> to refresh your session.</span>
<span class="js-stale-session-flash-signed-out" hidden>You signed out in another tab or window. <a href="">Reload</a> to refresh your session.</span>
</div>
<template id="site-details-dialog">
<details class="details-reset details-overlay details-overlay-dark lh-default text-gray-dark hx_rsm" open>
<summary role="button" aria-label="Close dialog"></summary>
<details-dialog class="Box Box--overlay d-flex flex-column anim-fade-in fast hx_rsm-dialog hx_rsm-modal">
<button class="Box-btn-octicon m-0 btn-octicon position-absolute right-0 top-0" type="button" aria-label="Close dialog" data-close-dialog>
<svg class="octicon octicon-x" viewBox="0 0 16 16" version="1.1" width="16" height="16" aria-hidden="true"><path fill-rule="evenodd" d="M3.72 3.72a.75.75 0 011.06 0L8 6.94l3.22-3.22a.75.75 0 111.06 1.06L9.06 8l3.22 3.22a.75.75 0 11-1.06 1.06L8 9.06l-3.22 3.22a.75.75 0 01-1.06-1.06L6.94 8 3.72 4.78a.75.75 0 010-1.06z"></path></svg>
</button>
<div class="octocat-spinner my-6 js-details-dialog-spinner"></div>
</details-dialog>
</details>
</template>
<div class="Popover js-hovercard-content position-absolute" style="display: none; outline: none;" tabindex="0">
<div class="Popover-message Popover-message--bottom-left Popover-message--large Box box-shadow-large" style="width:360px;">
</div>
</div>
</body>
</html>
